# Supplementary material for: Increased Organic Fertilizer and Reduced Chemical Fertilizer Increased Fungal Diversity and the Abundance of Beneficial Fungi on the Grape Berry Surface in Arid Areas
Source: Front Microbiol. 2021 May 7;12:628503. doi: 10.3389/fmicb.2021.628503 (PMC8139630; doi:10.3389/fmicb.2021.628503)
Supplement: Supplementary file 2 [file Data_Sheet_1.XLS]

# Constructed from biom file
#OTU ID	T1.CH3	T1.CH2	T1.CH1	T1.B.O3	T1.B.O2	T1.B.O1	T1.A.O3	T1.A.O2	T1.A.O1	T0.CH3	T0.CH2	T0.CH1	T0.B.O3	T0.B.O2	T0.B.O1	T0.A.O3	T0.A.O2	T0.A.O1	taxonomy
otu1020	9902.0	4560.0	4749.0	16599.0	14544.0	15303.0	17730.0	20386.0	19324.0	19473.0	10312.0	1900.0	17003.0	545.0	2342.0	10728.0	9209.0	8203.0	k__Fungi; p__Ascomycota; c__Saccharomycetes; o__Saccharomycetales; f__Incertae sedis; g__unidentified; s__Incertae sedis sp
otu1458	5082.0	2137.0	988.0	6065.0	3696.0	6194.0	6389.0	2972.0	4818.0	2564.0	3936.0	8417.0	4830.0	13575.0	12161.0	7229.0	7838.0	8381.0	k__Fungi; p__Ascomycota; c__unidentified; o__unidentified; f__unidentified; g__unidentified; s__Ascomycota sp
otu282	3651.0	1574.0	316.0	2023.0	1136.0	2520.0	4033.0	3019.0	4720.0	4383.0	4425.0	8489.0	4423.0	6468.0	6816.0	7873.0	7859.0	6410.0	k__Fungi; p__Ascomycota; c__Dothideomycetes; o__Pleosporales; f__unidentified; g__unidentified; s__Pleosporales sp
otu707	3152.0	15771.0	20149.0	1915.0	5841.0	2968.0	114.0	250.0	371.0	229.0	332.0	169.0	1811.0	33.0	44.0	111.0	87.0	94.0	k__Fungi; p__Ascomycota; c__Saccharomycetes; o__Saccharomycetales; f__Pichiaceae; g__Pichia; s__Pichia kluyveri
otu1043	3969.0	1874.0	639.0	1193.0	866.0	1673.0	1676.0	842.0	1568.0	2603.0	3455.0	6935.0	1754.0	4739.0	3793.0	2111.0	1959.0	2462.0	k__Fungi; p__Ascomycota; c__unidentified; o__unidentified; f__unidentified; g__unidentified; s__Ascomycota sp
otu402	1100.0	5823.0	7692.0	398.0	151.0	233.0	22.0	5.0	14.0	43.0	54.0	36.0	55.0	2.0	0.0	14.0	4.0	5.0	k__Fungi; p__Ascomycota; c__Saccharomycetes; o__Saccharomycetales; f__Pichiaceae; g__Pichia; s__Pichia kluyveri
otu938	352.0	80.0	69.0	3114.0	5816.0	1592.0	243.0	179.0	106.0	271.0	121.0	47.0	2126.0	46.0	230.0	274.0	193.0	488.0	k__Fungi; p__Ascomycota; c__Saccharomycetes; o__Saccharomycetales; f__unidentified; g__unidentified; s__Saccharomycetales sp
otu588	2391.0	158.0	21.0	393.0	256.0	314.0	552.0	269.0	639.0	376.0	292.0	453.0	554.0	1419.0	1807.0	2206.0	1252.0	2800.0	k__Fungi; p__Ascomycota; c__Leotiomycetes; o__Helotiales; f__Sclerotiniaceae; g__Botrytis; s__Botrytis caroliniana
otu1495	526.0	118.0	55.0	176.0	108.0	232.0	52.0	60.0	58.0	350.0	9349.0	906.0	33.0	584.0	181.0	147.0	131.0	329.0	k__Fungi; p__Basidiomycota; c__Tremellomycetes; o__Filobasidiales; f__unidentified; g__unidentified; s__Filobasidiales sp
otu753	211.0	320.0	59.0	637.0	585.0	751.0	1269.0	5195.0	623.0	129.0	62.0	78.0	172.0	23.0	2.0	179.0	1546.0	96.0	k__Fungi; p__Ascomycota; c__Saccharomycetes; o__Saccharomycetales; f__Pichiaceae; g__Issatchenkia; s__Issatchenkia terricola
otu569	322.0	197.0	91.0	451.0	337.0	633.0	802.0	514.0	786.0	441.0	318.0	535.0	657.0	1201.0	1516.0	1140.0	1248.0	1426.0	k__Fungi; p__Ascomycota; c__Dothideomycetes; o__Capnodiales; f__Davidiellaceae; g__Cladosporium; s__Cladosporium grevilleae
otu1779	937.0	285.0	50.0	57.0	135.0	695.0	83.0	47.0	77.0	116.0	160.0	1883.0	45.0	2156.0	224.0	77.0	91.0	171.0	k__Fungi; p__Basidiomycota; c__Microbotryomycetes; o__Sporidiobolales; f__Incertae sedis; g__unidentified; s__Incertae sedis sp
otu1646	134.0	1169.0	8.0	70.0	479.0	261.0	61.0	40.0	159.0	201.0	337.0	179.0	31.0	360.0	57.0	141.0	98.0	136.0	k__Fungi; p__Basidiomycota; c__Tremellomycetes; o__Tremellales; f__Incertae sedis; g__Cryptococcus; s__Cryptococcus sp
otu1174	195.0	115.0	34.0	86.0	50.0	60.0	148.0	86.0	161.0	242.0	194.0	356.0	196.0	218.0	526.0	332.0	265.0	312.0	k__Fungi; p__Ascomycota; c__Dothideomycetes; o__Capnodiales; f__Mycosphaerellaceae; g__Mycosphaerella; s__Mycosphaerella tassiana
otu1010	236.0	58.0	36.0	281.0	144.0	261.0	327.0	193.0	277.0	156.0	165.0	115.0	286.0	33.0	82.0	259.0	274.0	257.0	k__Fungi; p__Ascomycota; c__Saccharomycetes; o__Saccharomycetales; f__Incertae sedis; g__unidentified; s__Incertae sedis sp
otu556	800.0	93.0	5.0	47.0	21.0	49.0	34.0	39.0	36.0	7.0	26.0	387.0	12.0	1033.0	75.0	55.0	86.0	62.0	k__Fungi; p__Ascomycota; c__Dothideomycetes; o__Dothideales; f__Dothioraceae; g__Aureobasidium; s__Aureobasidium pullulans
otu66	0.0	12.0	2.0	11.0	7.0	3.0	0.0	0.0	0.0	0.0	75.0	17.0	15.0	294.0	1111.0	1.0	14.0	1247.0	k__Fungi; p__Ascomycota; c__Sordariomycetes; o__unidentified; f__unidentified; g__unidentified; s__Sordariomycetes sp
otu295	195.0	53.0	8.0	32.0	75.0	136.0	44.0	28.0	77.0	129.0	168.0	796.0	14.0	179.0	91.0	94.0	91.0	51.0	k__Fungi; p__Basidiomycota; c__Tremellomycetes; o__Tremellales; f__Incertae sedis; g__Cryptococcus; s__Cryptococcus sp
otu723	27.0	23.0	13.0	41.0	9.0	33.0	82.0	29.0	28.0	64.0	17.0	40.0	42.0	40.0	77.0	83.0	962.0	138.0	k__Fungi; p__Ascomycota; c__Eurotiomycetes; o__Eurotiales; f__Trichocomaceae; g__Aspergillus; s__Aspergillus piperis
otu741	204.0	27.0	16.0	87.0	5.0	42.0	38.0	32.0	14.0	356.0	193.0	298.0	18.0	135.0	8.0	97.0	103.0	120.0	k__Fungi; p__Ascomycota; c__Dothideomycetes; o__Pleosporales; f__Incertae sedis; g__Didymella; s__Didymella exigua
otu12	35.0	28.0	5.0	15.0	5.0	11.0	105.0	22.0	41.0	72.0	43.0	80.0	54.0	93.0	217.0	269.0	161.0	202.0	k__Fungi; p__unidentified; c__unidentified; o__unidentified; f__unidentified; g__unidentified; s__Fungi sp
otu1545	35.0	34.0	39.0	86.0	80.0	87.0	95.0	66.0	97.0	44.0	37.0	16.0	78.0	20.0	17.0	52.0	56.0	47.0	k__Fungi; p__Ascomycota; c__unidentified; o__unidentified; f__unidentified; g__unidentified; s__Ascomycota sp
otu315	13.0	11.0	2.0	11.0	0.0	0.0	4.0	0.0	2.0	10.0	8.0	4.0	25.0	39.0	897.0	8.0	21.0	5.0	k__Fungi; p__Ascomycota; c__unidentified; o__unidentified; f__unidentified; g__unidentified; s__Ascomycota sp
otu159	47.0	14.0	4.0	28.0	29.0	27.0	58.0	17.0	23.0	142.0	32.0	87.0	18.0	52.0	104.0	99.0	32.0	144.0	k__Fungi; p__Ascomycota; c__Eurotiomycetes; o__Eurotiales; f__Trichocomaceae; g__Aspergillus; s__Aspergillus japonicus
otu443	68.0	20.0	8.0	63.0	29.0	86.0	71.0	42.0	52.0	42.0	43.0	27.0	74.0	5.0	23.0	50.0	62.0	50.0	k__Fungi; p__Ascomycota; c__Saccharomycetes; o__Saccharomycetales; f__Incertae sedis; g__unidentified; s__Incertae sedis sp
otu1666	63.0	12.0	0.0	16.0	0.0	11.0	10.0	13.0	19.0	10.0	33.0	31.0	14.0	15.0	385.0	30.0	28.0	21.0	k__Fungi; p__Ascomycota; c__Dothideomycetes; o__Pleosporales; f__Incertae sedis; g__Phoma; s__Phoma calidophila
otu129	32.0	10.0	0.0	24.0	19.0	14.0	18.0	11.0	25.0	122.0	22.0	60.0	29.0	52.0	71.0	98.0	33.0	29.0	k__Fungi; p__Ascomycota; c__Dothideomycetes; o__Pleosporales; f__Pleosporaceae; g__Stemphylium; s__Stemphylium herbarum
otu572	46.0	78.0	52.0	72.0	138.0	126.0	2.0	5.0	11.0	4.0	7.0	8.0	68.0	0.0	3.0	5.0	5.0	4.0	k__Fungi; p__Ascomycota; c__Saccharomycetes; o__Saccharomycetales; f__Pichiaceae; g__Pichia; s__Pichia kluyveri
otu57	20.0	7.0	0.0	10.0	0.0	0.0	0.0	9.0	6.0	11.0	2.0	561.0	3.0	0.0	0.0	0.0	0.0	34.0	k__Fungi; p__Ascomycota; c__Sordariomycetes; o__Sordariales; f__unidentified; g__unidentified; s__Sordariales sp
otu1011	32.0	53.0	8.0	6.0	14.0	41.0	10.0	5.0	16.0	53.0	82.0	124.0	3.0	53.0	33.0	21.0	50.0	12.0	k__Fungi; p__Basidiomycota; c__Microbotryomycetes; o__Sporidiobolales; f__unidentified; g__unidentified; s__Sporidiobolales sp
otu1055	48.0	41.0	37.0	36.0	21.0	25.0	37.0	30.0	57.0	61.0	54.0	28.0	43.0	11.0	3.0	26.0	16.0	12.0	k__Fungi; p__Ascomycota; c__unidentified; o__unidentified; f__unidentified; g__unidentified; s__Ascomycota sp
otu359	207.0	27.0	3.0	5.0	2.0	3.0	2.0	4.0	22.0	184.0	20.0	19.0	11.0	37.0	5.0	13.0	23.0	24.0	k__Fungi; p__Basidiomycota; c__Tremellomycetes; o__Tremellales; f__Incertae sedis; g__Cryptococcus; s__Cryptococcus victoriae
otu1222	96.0	67.0	3.0	19.0	17.0	5.0	27.0	95.0	7.0	26.0	2.0	78.0	17.0	5.0	52.0	10.0	27.0	36.0	k__Fungi; p__Ascomycota; c__Saccharomycetes; o__Saccharomycetales; f__Incertae sedis; g__Candida; s__Candida xylopsoci
otu538	2.0	0.0	0.0	0.0	9.0	2.0	7.0	0.0	10.0	385.0	4.0	5.0	0.0	17.0	104.0	46.0	15.0	5.0	k__Fungi; p__Basidiomycota; c__Tremellomycetes; o__Tremellales; f__Incertae sedis; g__Cryptococcus; s__Cryptococcus cyanovorans
otu1786	33.0	14.0	7.0	17.0	13.0	20.0	22.0	10.0	20.0	20.0	25.0	94.0	26.0	92.0	40.0	22.0	33.0	28.0	k__Fungi; p__Ascomycota; c__unidentified; o__unidentified; f__unidentified; g__unidentified; s__Ascomycota sp
otu1760	29.0	9.0	4.0	3.0	0.0	3.0	29.0	4.0	14.0	60.0	29.0	90.0	5.0	4.0	10.0	90.0	17.0	97.0	k__Fungi; p__Basidiomycota; c__Tremellomycetes; o__Tremellales; f__Incertae sedis; g__Cryptococcus; s__Cryptococcus albidus
otu1678	44.0	15.0	4.0	13.0	17.0	39.0	22.0	9.0	19.0	27.0	167.0	17.0	9.0	4.0	3.0	13.0	11.0	9.0	k__Fungi; p__Ascomycota; c__Saccharomycetes; o__Saccharomycetales; f__Incertae sedis; g__unidentified; s__Incertae sedis sp
otu598	34.0	5.0	2.0	28.0	7.0	3.0	26.0	19.0	0.0	13.0	18.0	37.0	21.0	34.0	87.0	34.0	27.0	35.0	k__Fungi; p__Ascomycota; c__Eurotiomycetes; o__Eurotiales; f__Trichocomaceae; g__Aspergillus; s__Aspergillus cibarius
otu513	20.0	15.0	1.0	7.0	3.0	36.0	7.0	11.0	35.0	32.0	8.0	74.0	28.0	41.0	70.0	18.0	18.0	11.0	k__Fungi; p__Ascomycota; c__Sordariomycetes; o__Hypocreales; f__Incertae sedis; g__Acremonium; s__Acremonium alternatum
otu1368	12.0	13.0	6.0	35.0	21.0	27.0	34.0	28.0	43.0	21.0	28.0	16.0	35.0	11.0	6.0	16.0	27.0	16.0	k__Fungi; p__Ascomycota; c__unidentified; o__unidentified; f__unidentified; g__unidentified; s__Ascomycota sp
otu1467	7.0	4.0	1.0	3.0	9.0	14.0	4.0	14.0	78.0	25.0	21.0	16.0	25.0	81.0	24.0	28.0	15.0	14.0	No blast hit
otu1683	18.0	0.0	3.0	0.0	8.0	0.0	17.0	24.0	2.0	52.0	19.0	108.0	3.0	15.0	0.0	13.0	10.0	67.0	k__Fungi; p__Basidiomycota; c__Tremellomycetes; o__Tremellales; f__Incertae sedis; g__Cryptococcus; s__Cryptococcus terrestris
otu44	12.0	3.0	3.0	35.0	108.0	84.0	0.0	1.0	7.0	0.0	5.0	9.0	53.0	0.0	2.0	4.0	2.0	6.0	k__Fungi; p__Ascomycota; c__Saccharomycetes; o__Saccharomycetales; f__Pichiaceae; g__Pichia; s__Pichia kluyveri
otu1459	4.0	2.0	0.0	37.0	4.0	16.0	6.0	2.0	6.0	6.0	3.0	28.0	2.0	58.0	16.0	77.0	43.0	19.0	k__Fungi; p__Ascomycota; c__Dothideomycetes; o__Dothideales; f__Dothioraceae; g__Aureobasidium; s__Aureobasidium microstictum
otu963	12.0	4.0	3.0	0.0	0.0	0.0	18.0	9.0	0.0	31.0	6.0	43.0	5.0	100.0	70.0	19.0	11.0	12.0	k__Fungi; p__Basidiomycota; c__unidentified; o__unidentified; f__unidentified; g__unidentified; s__Basidiomycota sp
otu1774	11.0	4.0	0.0	1.0	2.0	19.0	2.0	0.0	12.0	153.0	0.0	8.0	7.0	6.0	0.0	52.0	34.0	10.0	k__Fungi; p__Ascomycota; c__Sordariomycetes; o__Diaporthales; f__Togniniaceae; g__Phaeoacremonium; s__Phaeoacremonium hungaricum
otu1712	26.0	6.0	5.0	9.0	2.0	12.0	7.0	3.0	18.0	31.0	22.0	35.0	17.0	14.0	35.0	8.0	20.0	29.0	k__Fungi; p__Ascomycota; c__Dothideomycetes; o__Capnodiales; f__Davidiellaceae; g__Cladosporium; s__Cladosporium grevilleae
otu1469	26.0	45.0	33.0	24.0	16.0	36.0	0.0	4.0	7.0	2.0	1.0	12.0	44.0	0.0	0.0	13.0	0.0	12.0	k__Fungi; p__Ascomycota; c__Saccharomycetes; o__Saccharomycetales; f__Pichiaceae; g__Pichia; s__Pichia kluyveri
otu714	6.0	3.0	0.0	23.0	7.0	32.0	11.0	30.0	8.0	3.0	2.0	5.0	7.0	0.0	0.0	5.0	107.0	9.0	k__Fungi; p__Ascomycota; c__Saccharomycetes; o__Saccharomycetales; f__Pichiaceae; g__Issatchenkia; s__Issatchenkia terricola
otu627	7.0	22.0	0.0	0.0	0.0	4.0	7.0	0.0	0.0	5.0	13.0	14.0	2.0	111.0	24.0	8.0	19.0	15.0	k__Fungi; p__Basidiomycota; c__Tremellomycetes; o__Tremellales; f__Incertae sedis; g__Cryptococcus; s__Cryptococcus heimaeyensis
otu139	13.0	0.0	0.0	98.0	0.0	15.0	12.0	0.0	5.0	6.0	4.0	29.0	0.0	23.0	11.0	0.0	2.0	28.0	k__Fungi; p__Ascomycota; c__Eurotiomycetes; o__Eurotiales; f__Trichocomaceae; g__Aspergillus; s__Aspergillus subversicolor
otu26	2.0	6.0	0.0	8.0	0.0	7.0	9.0	3.0	2.0	41.0	11.0	39.0	1.0	7.0	36.0	41.0	6.0	25.0	k__Fungi; p__Basidiomycota; c__Tremellomycetes; o__Trichosporonales; f__Trichosporonaceae; g__Trichosporon; s__Trichosporon ovoides
otu4	9.0	7.0	3.0	11.0	5.0	0.0	0.0	16.0	15.0	21.0	0.0	0.0	5.0	0.0	104.0	26.0	5.0	12.0	k__Fungi; p__Ascomycota; c__Saccharomycetes; o__Saccharomycetales; f__Pichiaceae; g__unidentified; s__Pichiaceae sp
otu1087	8.0	0.0	0.0	57.0	52.0	25.0	5.0	4.0	0.0	3.0	0.0	0.0	35.0	3.0	7.0	3.0	4.0	13.0	k__Fungi; p__Ascomycota; c__Saccharomycetes; o__Saccharomycetales; f__unidentified; g__unidentified; s__Saccharomycetales sp
otu1380	10.0	7.0	2.0	7.0	0.0	4.0	7.0	0.0	0.0	81.0	13.0	34.0	7.0	18.0	9.0	4.0	6.0	22.0	k__Fungi; p__Ascomycota; c__unidentified; o__unidentified; f__unidentified; g__unidentified; s__Ascomycota sp
otu1163	15.0	5.0	2.0	5.0	2.0	10.0	20.0	4.0	26.0	24.0	17.0	3.0	7.0	24.0	34.0	2.0	15.0	14.0	k__Fungi; p__Ascomycota; c__Eurotiomycetes; o__Eurotiales; f__Trichocomaceae; g__Aspergillus; s__Aspergillus cibarius
otu245	11.0	2.0	7.0	2.0	7.0	8.0	30.0	65.0	12.0	51.0	8.0	0.0	2.0	0.0	0.0	2.0	4.0	0.0	k__Fungi; p__Ascomycota; c__Saccharomycetes; o__Saccharomycetales; f__Incertae sedis; g__Candida; s__Candida stellata
otu1639	8.0	4.0	0.0	1.0	0.0	6.0	10.0	3.0	2.0	15.0	17.0	29.0	2.0	19.0	71.0	28.0	4.0	11.0	k__Fungi; p__Ascomycota; c__Eurotiomycetes; o__Eurotiales; f__Trichocomaceae; g__Aspergillus; s__Aspergillus ochraceus
otu547	29.0	1.0	0.0	6.0	4.0	7.0	8.0	1.0	4.0	3.0	0.0	10.0	5.0	34.0	21.0	22.0	18.0	34.0	k__Fungi; p__Ascomycota; c__Leotiomycetes; o__Helotiales; f__Sclerotiniaceae; g__Botrytis; s__Botrytis caroliniana
otu1349	30.0	7.0	4.0	11.0	2.0	2.0	8.0	6.0	4.0	18.0	16.0	31.0	12.0	7.0	12.0	15.0	10.0	6.0	k__Fungi; p__Ascomycota; c__unidentified; o__unidentified; f__unidentified; g__unidentified; s__Ascomycota sp
otu912	10.0	0.0	0.0	22.0	0.0	0.0	11.0	88.0	0.0	9.0	0.0	5.0	5.0	17.0	0.0	0.0	7.0	11.0	k__Fungi; p__Ascomycota; c__Eurotiomycetes; o__Eurotiales; f__Thermoascaceae; g__Thermoascus; s__Thermoascus aurantiacus
otu1527	11.0	4.0	3.0	7.0	1.0	7.0	7.0	5.0	9.0	11.0	7.0	15.0	12.0	20.0	15.0	17.0	21.0	20.0	k__Fungi; p__Ascomycota; c__unidentified; o__unidentified; f__unidentified; g__unidentified; s__Ascomycota sp
otu491	3.0	0.0	0.0	0.0	5.0	0.0	5.0	4.0	39.0	14.0	7.0	71.0	4.0	10.0	4.0	12.0	9.0	2.0	k__Fungi; p__Basidiomycota; c__Tremellomycetes; o__Tremellales; f__Incertae sedis; g__Cryptococcus; s__Cryptococcus sp
otu594	24.0	2.0	3.0	2.0	5.0	6.0	7.0	0.0	0.0	8.0	30.0	19.0	5.0	51.0	0.0	0.0	8.0	15.0	k__Fungi; p__Basidiomycota; c__Tremellomycetes; o__Tremellales; f__Incertae sedis; g__Cryptococcus; s__Cryptococcus victoriae
otu1570	11.0	5.0	2.0	10.0	4.0	11.0	13.0	5.0	6.0	6.0	6.0	12.0	4.0	29.0	27.0	9.0	16.0	10.0	k__Fungi; p__Ascomycota; c__unidentified; o__unidentified; f__unidentified; g__unidentified; s__Ascomycota sp
otu1631	3.0	4.0	4.0	3.0	11.0	7.0	8.0	9.0	11.0	14.0	3.0	7.0	0.0	5.0	55.0	0.0	20.0	24.0	k__Fungi; p__Ascomycota; c__Sordariomycetes; o__unidentified; f__unidentified; g__unidentified; s__Sordariomycetes sp
otu509	7.0	4.0	1.0	0.0	2.0	0.0	10.0	13.0	4.0	42.0	21.0	10.0	4.0	6.0	17.0	19.0	10.0	9.0	k__Fungi; p__Ascomycota; c__Dothideomycetes; o__Pleosporales; f__Incertae sedis; g__Didymella; s__Didymella exigua
otu235	2.0	5.0	0.0	0.0	2.0	0.0	11.0	7.0	11.0	7.0	3.0	7.0	2.0	6.0	17.0	49.0	19.0	32.0	k__Fungi; p__Ascomycota; c__Eurotiomycetes; o__Eurotiales; f__Trichocomaceae; g__Penicillium; s__Penicillium spinulosum
otu849	9.0	1.0	7.0	17.0	17.0	17.0	15.0	14.0	11.0	16.0	7.0	0.0	12.0	0.0	0.0	6.0	11.0	6.0	k__Fungi; p__Ascomycota; c__Saccharomycetes; o__Saccharomycetales; f__Incertae sedis; g__unidentified; s__Incertae sedis sp
otu1747	17.0	3.0	1.0	17.0	4.0	13.0	15.0	4.0	6.0	2.0	3.0	8.0	4.0	22.0	19.0	12.0	13.0	11.0	k__Fungi; p__Ascomycota; c__unidentified; o__unidentified; f__unidentified; g__unidentified; s__Ascomycota sp
otu1532	5.0	5.0	0.0	2.0	5.0	3.0	8.0	7.0	5.0	16.0	5.0	20.0	6.0	16.0	8.0	22.0	22.0	15.0	k__Fungi; p__Ascomycota; c__Dothideomycetes; o__Pleosporales; f__Pleosporaceae; g__unidentified; s__Pleosporaceae sp
otu410	7.0	6.0	9.0	12.0	10.0	9.0	18.0	16.0	12.0	24.0	4.0	0.0	8.0	0.0	4.0	6.0	10.0	7.0	k__Fungi; p__Ascomycota; c__Saccharomycetes; o__Saccharomycetales; f__Incertae sedis; g__unidentified; s__Incertae sedis sp
otu871	14.0	4.0	0.0	0.0	8.0	5.0	5.0	1.0	17.0	22.0	0.0	52.0	7.0	6.0	0.0	4.0	15.0	0.0	k__Fungi; p__Ascomycota; c__Sordariomycetes; o__Hypocreales; f__Nectriaceae; g__unidentified; s__Nectriaceae sp
otu380	14.0	4.0	0.0	0.0	5.0	0.0	14.0	8.0	3.0	17.0	15.0	10.0	0.0	2.0	52.0	0.0	10.0	8.0	k__Fungi; p__Ascomycota; c__Dothideomycetes; o__Pleosporales; f__Incertae sedis; g__unidentified; s__Incertae sedis sp
otu1608	0.0	9.0	0.0	0.0	0.0	3.0	0.0	0.0	6.0	0.0	1.0	122.0	5.0	0.0	0.0	6.0	0.0	4.0	k__Fungi; p__Ascomycota; c__Dothideomycetes; o__Pleosporales; f__Incertae sedis; g__unidentified; s__Incertae sedis sp
otu1571	0.0	4.0	2.0	7.0	18.0	21.0	0.0	0.0	3.0	0.0	0.0	0.0	0.0	15.0	0.0	14.0	16.0	53.0	k__Fungi; p__Ascomycota; c__unidentified; o__unidentified; f__unidentified; g__unidentified; s__Ascomycota sp
otu1522	3.0	2.0	0.0	8.0	4.0	9.0	9.0	4.0	7.0	2.0	4.0	11.0	7.0	22.0	16.0	11.0	10.0	12.0	k__Fungi; p__Ascomycota; c__unidentified; o__unidentified; f__unidentified; g__unidentified; s__Ascomycota sp
otu1249	0.0	3.0	0.0	0.0	1.0	0.0	16.0	7.0	7.0	17.0	1.0	3.0	4.0	8.0	46.0	5.0	13.0	7.0	k__Fungi; p__Ascomycota; c__Dothideomycetes; o__Pleosporales; f__Pleosporaceae; g__Chalastospora; s__Chalastospora ellipsoidea
otu1207	11.0	2.0	3.0	2.0	2.0	4.0	4.0	2.0	6.0	7.0	7.0	27.0	7.0	10.0	15.0	11.0	9.0	10.0	k__Fungi; p__Ascomycota; c__unidentified; o__unidentified; f__unidentified; g__unidentified; s__Ascomycota sp
otu715	8.0	0.0	1.0	9.0	5.0	9.0	7.0	4.0	4.0	3.0	5.0	13.0	4.0	18.0	17.0	5.0	10.0	13.0	k__Fungi; p__Ascomycota; c__unidentified; o__unidentified; f__unidentified; g__unidentified; s__Ascomycota sp
otu797	2.0	2.0	0.0	0.0	0.0	0.0	1.0	0.0	0.0	128.0	0.0	0.0	0.0	2.0	0.0	0.0	0.0	0.0	k__Fungi; p__Ascomycota; c__Dothideomycetes; o__Pleosporales; f__Incertae sedis; g__unidentified; s__Incertae sedis sp
otu1225	9.0	13.0	4.0	0.0	0.0	0.0	5.0	2.0	8.0	9.0	3.0	7.0	2.0	3.0	6.0	11.0	16.0	28.0	k__Fungi; p__Basidiomycota; c__Microbotryomycetes; o__Sporidiobolales; f__Incertae sedis; g__Rhodotorula; s__Rhodotorula nothofagi
otu672	4.0	1.0	0.0	0.0	6.0	5.0	3.0	4.0	27.0	15.0	4.0	10.0	5.0	22.0	0.0	10.0	4.0	2.0	No blast hit
otu706	6.0	6.0	0.0	0.0	0.0	10.0	6.0	3.0	5.0	4.0	4.0	7.0	7.0	12.0	18.0	10.0	19.0	6.0	k__Fungi; p__Ascomycota; c__Dothideomycetes; o__Pleosporales; f__Pleosporaceae; g__unidentified; s__Pleosporaceae sp
otu646	2.0	3.0	0.0	0.0	2.0	4.0	17.0	5.0	12.0	6.0	2.0	2.0	2.0	3.0	17.0	11.0	14.0	22.0	k__Plantae; p__unidentified; c__unidentified; o__unidentified; f__unidentified; g__unidentified; s__Plantae sp
otu1482	2.0	0.0	0.0	2.0	0.0	0.0	98.0	0.0	0.0	2.0	2.0	0.0	0.0	2.0	3.0	3.0	0.0	0.0	k__Plantae; p__unidentified; c__unidentified; o__unidentified; f__unidentified; g__unidentified; s__Plantae sp
otu1083	3.0	2.0	4.0	6.0	9.0	9.0	9.0	12.0	17.0	13.0	6.0	0.0	11.0	0.0	0.0	2.0	5.0	4.0	k__Fungi; p__Ascomycota; c__Saccharomycetes; o__Saccharomycetales; f__Incertae sedis; g__unidentified; s__Incertae sedis sp
otu1262	0.0	0.0	0.0	0.0	0.0	0.0	1.0	0.0	0.0	20.0	0.0	0.0	0.0	0.0	100.0	0.0	0.0	5.0	k__Fungi; p__Ascomycota; c__Dothideomycetes; o__unidentified; f__unidentified; g__unidentified; s__Dothideomycetes sp
otu68	6.0	0.0	3.0	9.0	11.0	4.0	8.0	10.0	11.0	8.0	7.0	0.0	13.0	0.0	2.0	6.0	6.0	3.0	k__Fungi; p__Ascomycota; c__Saccharomycetes; o__Saccharomycetales; f__Incertae sedis; g__unidentified; s__Incertae sedis sp
otu633	2.0	0.0	3.0	7.0	2.0	8.0	3.0	3.0	5.0	2.0	4.0	11.0	5.0	17.0	15.0	10.0	7.0	9.0	k__Fungi; p__Ascomycota; c__unidentified; o__unidentified; f__unidentified; g__unidentified; s__Ascomycota sp
otu939	5.0	0.0	0.0	1.0	2.0	6.0	0.0	5.0	16.0	0.0	3.0	25.0	9.0	9.0	13.0	4.0	0.0	17.0	k__Fungi; p__Ascomycota; c__Eurotiomycetes; o__Eurotiales; f__Trichocomaceae; g__Aspergillus; s__Aspergillus flavus
otu1081	5.0	0.0	2.0	7.0	6.0	8.0	7.0	4.0	7.0	0.0	8.0	5.0	4.0	9.0	11.0	11.0	8.0	8.0	k__Fungi; p__Ascomycota; c__unidentified; o__unidentified; f__unidentified; g__unidentified; s__Ascomycota sp
otu425	4.0	0.0	1.0	6.0	9.0	6.0	6.0	4.0	6.0	3.0	3.0	8.0	4.0	12.0	12.0	11.0	10.0	5.0	k__Fungi; p__Ascomycota; c__unidentified; o__unidentified; f__unidentified; g__unidentified; s__Ascomycota sp
otu3	9.0	1.0	4.0	11.0	7.0	5.0	13.0	10.0	12.0	9.0	5.0	0.0	7.0	0.0	2.0	2.0	5.0	4.0	k__Fungi; p__Ascomycota; c__Saccharomycetes; o__Saccharomycetales; f__Incertae sedis; g__unidentified; s__Incertae sedis sp
otu857	3.0	2.0	0.0	4.0	0.0	5.0	2.0	2.0	7.0	23.0	6.0	7.0	12.0	4.0	3.0	10.0	4.0	13.0	k__Fungi; p__Ascomycota; c__Eurotiomycetes; o__Eurotiales; f__Trichocomaceae; g__Penicillium; s__Penicillium cinnamopurpureum
otu605	0.0	0.0	0.0	34.0	10.0	0.0	0.0	0.0	0.0	0.0	0.0	0.0	0.0	29.0	0.0	26.0	0.0	0.0	k__Fungi; p__Ascomycota; c__Sordariomycetes; o__unidentified; f__unidentified; g__unidentified; s__Sordariomycetes sp
otu440	4.0	3.0	3.0	3.0	7.0	7.0	8.0	11.0	9.0	13.0	7.0	2.0	3.0	0.0	0.0	8.0	6.0	4.0	k__Fungi; p__Ascomycota; c__Saccharomycetes; o__Saccharomycetales; f__Incertae sedis; g__unidentified; s__Incertae sedis sp
otu1231	0.0	1.0	0.0	0.0	0.0	0.0	0.0	7.0	2.0	0.0	12.0	25.0	2.0	5.0	17.0	12.0	13.0	3.0	k__Fungi; p__Ascomycota; c__Leotiomycetes; o__Erysiphales; f__Erysiphaceae; g__Podosphaera; s__Podosphaera gunnerae
otu577	0.0	0.0	0.0	0.0	0.0	0.0	0.0	0.0	0.0	0.0	0.0	0.0	0.0	0.0	17.0	0.0	77.0	0.0	k__Fungi; p__Ascomycota; c__Dothideomycetes; o__Pleosporales; f__unidentified; g__unidentified; s__Pleosporales sp
otu1777	7.0	2.0	0.0	7.0	2.0	4.0	4.0	4.0	3.0	3.0	5.0	9.0	7.0	9.0	10.0	7.0	7.0	10.0	k__Fungi; p__Ascomycota; c__Dothideomycetes; o__Capnodiales; f__Mycosphaerellaceae; g__Mycosphaerella; s__Mycosphaerella tassiana
otu736	8.0	8.0	11.0	6.0	2.0	26.0	2.0	2.0	2.0	0.0	0.0	0.0	2.0	11.0	11.0	2.0	5.0	0.0	k__Fungi; p__Ascomycota; c__Leotiomycetes; o__Erysiphales; f__Erysiphaceae; g__Erysiphe; s__Erysiphe necator
otu1342	6.0	0.0	0.0	18.0	6.0	4.0	3.0	11.0	10.0	15.0	0.0	0.0	5.0	0.0	0.0	3.0	9.0	2.0	k__Fungi; p__Ascomycota; c__Saccharomycetes; o__Saccharomycetales; f__Incertae sedis; g__Candida; s__Candida diversa
otu10	4.0	2.0	0.0	0.0	0.0	4.0	11.0	4.0	6.0	15.0	0.0	2.0	3.0	5.0	3.0	8.0	7.0	18.0	k__Fungi; p__Ascomycota; c__Sordariomycetes; o__unidentified; f__unidentified; g__unidentified; s__Sordariomycetes sp
otu287	5.0	2.0	0.0	0.0	0.0	0.0	5.0	3.0	2.0	5.0	0.0	6.0	4.0	5.0	5.0	6.0	35.0	3.0	k__Fungi; p__Ascomycota; c__Dothideomycetes; o__Pleosporales; f__unidentified; g__unidentified; s__Pleosporales sp
otu644	0.0	1.0	0.0	0.0	0.0	0.0	7.0	0.0	0.0	6.0	0.0	2.0	3.0	7.0	48.0	5.0	3.0	8.0	k__Fungi; p__Ascomycota; c__Incertae sedis; o__Incertae sedis; f__Incertae sedis; g__Chaetosphaeronema; s__Chaetosphaeronema sp
otu321	3.0	0.0	1.0	8.0	8.0	3.0	7.0	11.0	4.0	9.0	5.0	2.0	11.0	0.0	2.0	2.0	4.0	5.0	k__Fungi; p__Ascomycota; c__Saccharomycetes; o__Saccharomycetales; f__Incertae sedis; g__unidentified; s__Incertae sedis sp
otu704	0.0	0.0	0.0	0.0	0.0	0.0	0.0	0.0	0.0	2.0	0.0	2.0	0.0	0.0	85.0	3.0	0.0	0.0	k__Fungi; p__Ascomycota; c__unidentified; o__unidentified; f__unidentified; g__unidentified; s__Ascomycota sp
otu1292	3.0	1.0	1.0	4.0	2.0	9.0	7.0	1.0	2.0	0.0	2.0	12.0	4.0	9.0	11.0	3.0	11.0	5.0	k__Fungi; p__Ascomycota; c__unidentified; o__unidentified; f__unidentified; g__unidentified; s__Ascomycota sp
otu945	0.0	0.0	0.0	3.0	0.0	0.0	3.0	4.0	18.0	6.0	2.0	0.0	5.0	25.0	10.0	0.0	5.0	3.0	k__Plantae; p__unidentified; c__unidentified; o__unidentified; f__unidentified; g__unidentified; s__Plantae sp
otu1677	7.0	2.0	2.0	8.0	2.0	5.0	5.0	14.0	8.0	3.0	4.0	2.0	4.0	0.0	0.0	2.0	7.0	7.0	k__Fungi; p__Ascomycota; c__Saccharomycetes; o__Saccharomycetales; f__Incertae sedis; g__unidentified; s__Incertae sedis sp
otu1298	8.0	4.0	0.0	2.0	2.0	6.0	5.0	1.0	4.0	0.0	5.0	16.0	4.0	11.0	3.0	4.0	3.0	5.0	k__Fungi; p__Ascomycota; c__unidentified; o__unidentified; f__unidentified; g__unidentified; s__Ascomycota sp
otu1727	10.0	0.0	3.0	3.0	0.0	4.0	4.0	0.0	8.0	7.0	5.0	7.0	0.0	4.0	8.0	7.0	7.0	3.0	k__Fungi; p__Ascomycota; c__unidentified; o__unidentified; f__unidentified; g__unidentified; s__Ascomycota sp
otu1752	8.0	1.0	1.0	4.0	0.0	3.0	5.0	1.0	2.0	2.0	4.0	3.0	4.0	7.0	10.0	8.0	6.0	11.0	k__Fungi; p__Ascomycota; c__unidentified; o__unidentified; f__unidentified; g__unidentified; s__Ascomycota sp
otu453	3.0	4.0	0.0	4.0	2.0	7.0	2.0	4.0	5.0	2.0	5.0	9.0	0.0	8.0	4.0	5.0	6.0	9.0	k__Fungi; p__Ascomycota; c__unidentified; o__unidentified; f__unidentified; g__unidentified; s__Ascomycota sp
otu532	0.0	4.0	0.0	5.0	12.0	0.0	0.0	6.0	11.0	11.0	5.0	4.0	4.0	0.0	0.0	6.0	6.0	0.0	k__Fungi; p__Ascomycota; c__Eurotiomycetes; o__Eurotiales; f__Trichocomaceae; g__Aspergillus; s__Aspergillus subversicolor
otu201	0.0	2.0	0.0	0.0	0.0	0.0	2.0	29.0	3.0	0.0	0.0	3.0	0.0	9.0	0.0	0.0	10.0	15.0	k__Fungi; p__Ascomycota; c__Eurotiomycetes; o__Eurotiales; f__Incertae sedis; g__Thermomyces; s__Thermomyces lanuginosus
otu1557	7.0	3.0	0.0	1.0	2.0	4.0	3.0	3.0	3.0	2.0	6.0	14.0	3.0	10.0	5.0	4.0	0.0	7.0	k__Fungi; p__Ascomycota; c__unidentified; o__unidentified; f__unidentified; g__unidentified; s__Ascomycota sp
otu1759	0.0	0.0	0.0	0.0	0.0	0.0	0.0	12.0	0.0	0.0	0.0	63.0	0.0	0.0	0.0	0.0	0.0	0.0	k__Fungi; p__Basidiomycota; c__Tremellomycetes; o__Tremellales; f__Incertae sedis; g__Bullera; s__Bullera pseudoalba
otu110	0.0	4.0	0.0	3.0	1.0	3.0	5.0	0.0	4.0	6.0	0.0	3.0	3.0	9.0	7.0	11.0	7.0	5.0	k__Fungi; p__Ascomycota; c__Sordariomycetes; o__Hypocreales; f__Cordycipitaceae; g__Simplicillium; s__Simplicillium aogashimaense
otu504	5.0	0.0	0.0	3.0	2.0	3.0	12.0	0.0	4.0	2.0	0.0	3.0	4.0	2.0	3.0	2.0	24.0	2.0	k__Fungi; p__Ascomycota; c__Dothideomycetes; o__Pleosporales; f__unidentified; g__unidentified; s__Pleosporales sp
otu827	5.0	0.0	0.0	15.0	38.0	0.0	0.0	0.0	5.0	0.0	0.0	0.0	4.0	0.0	0.0	0.0	0.0	0.0	k__Fungi; p__Ascomycota; c__Sordariomycetes; o__Hypocreales; f__Incertae sedis; g__Geosmithia; s__Geosmithia sp
otu54	0.0	0.0	0.0	0.0	0.0	0.0	5.0	0.0	0.0	58.0	0.0	0.0	0.0	10.0	0.0	0.0	0.0	0.0	No blast hit
otu904	0.0	4.0	5.0	3.0	4.0	6.0	2.0	9.0	8.0	7.0	3.0	0.0	5.0	0.0	0.0	2.0	4.0	5.0	k__Fungi; p__Ascomycota; c__Saccharomycetes; o__Saccharomycetales; f__Incertae sedis; g__unidentified; s__Incertae sedis sp
otu413	3.0	2.0	0.0	5.0	5.0	2.0	2.0	2.0	2.0	0.0	0.0	7.0	2.0	13.0	8.0	5.0	5.0	7.0	k__Fungi; p__Ascomycota; c__unidentified; o__unidentified; f__unidentified; g__unidentified; s__Ascomycota sp
otu306	0.0	0.0	0.0	1.0	0.0	2.0	17.0	0.0	0.0	0.0	0.0	0.0	0.0	0.0	2.0	6.0	34.0	5.0	k__Fungi; p__Ascomycota; c__Dothideomycetes; o__unidentified; f__unidentified; g__unidentified; s__Dothideomycetes sp
otu360	3.0	3.0	0.0	3.0	0.0	0.0	0.0	4.0	6.0	9.0	0.0	6.0	8.0	3.0	3.0	12.0	4.0	3.0	k__Fungi; p__Ascomycota; c__Dothideomycetes; o__Pleosporales; f__Pleosporaceae; g__Paradendryphiella; s__Paradendryphiella salina
otu163	0.0	0.0	0.0	0.0	2.0	3.0	5.0	3.0	7.0	2.0	7.0	6.0	0.0	5.0	14.0	5.0	8.0	0.0	k__Fungi; p__Ascomycota; c__Sordariomycetes; o__Hypocreales; f__Cordycipitaceae; g__unidentified; s__Cordycipitaceae sp
otu463	8.0	0.0	0.0	4.0	1.0	2.0	2.0	3.0	5.0	0.0	2.0	6.0	3.0	8.0	11.0	5.0	2.0	4.0	k__Fungi; p__Ascomycota; c__unidentified; o__unidentified; f__unidentified; g__unidentified; s__Ascomycota sp
otu415	4.0	2.0	0.0	1.0	2.0	4.0	6.0	2.0	2.0	3.0	1.0	4.0	4.0	5.0	10.0	4.0	7.0	3.0	k__Fungi; p__Ascomycota; c__unidentified; o__unidentified; f__unidentified; g__unidentified; s__Ascomycota sp
otu974	5.0	15.0	0.0	0.0	5.0	6.0	0.0	0.0	3.0	6.0	3.0	16.0	0.0	3.0	0.0	0.0	3.0	0.0	k__Fungi; p__Basidiomycota; c__Tremellomycetes; o__Tremellales; f__Incertae sedis; g__Cryptococcus; s__Cryptococcus victoriae
otu1166	3.0	3.0	1.0	5.0	5.0	6.0	5.0	3.0	7.0	4.0	5.0	0.0	2.0	0.0	3.0	3.0	6.0	3.0	k__Fungi; p__Ascomycota; c__Saccharomycetes; o__Saccharomycetales; f__Incertae sedis; g__unidentified; s__Incertae sedis sp
otu281	3.0	0.0	2.0	1.0	7.0	0.0	3.0	5.0	12.0	3.0	0.0	3.0	0.0	20.0	0.0	0.0	2.0	0.0	k__Fungi; p__Ascomycota; c__unidentified; o__unidentified; f__unidentified; g__unidentified; s__Ascomycota sp
otu412	0.0	0.0	0.0	42.0	0.0	0.0	0.0	0.0	0.0	0.0	0.0	0.0	0.0	0.0	0.0	16.0	0.0	0.0	k__Fungi; p__Ascomycota; c__Dothideomycetes; o__Pleosporales; f__Sporormiaceae; g__Sporormiella; s__Sporormiella australis
otu867	3.0	0.0	0.0	0.0	1.0	0.0	21.0	0.0	7.0	0.0	0.0	2.0	0.0	0.0	2.0	12.0	2.0	7.0	k__Fungi; p__Ascomycota; c__Eurotiomycetes; o__Eurotiales; f__Trichocomaceae; g__Penicillium; s__Penicillium bialowiezense
otu15	0.0	0.0	0.0	0.0	0.0	0.0	11.0	0.0	0.0	0.0	2.0	0.0	6.0	0.0	0.0	0.0	24.0	18.0	k__Fungi; p__Ascomycota; c__Lecanoromycetes; o__unidentified; f__unidentified; g__unidentified; s__Lecanoromycetes sp
otu941	3.0	2.0	3.0	5.0	5.0	0.0	2.0	4.0	9.0	8.0	4.0	0.0	6.0	0.0	0.0	4.0	2.0	2.0	k__Fungi; p__Ascomycota; c__Saccharomycetes; o__Saccharomycetales; f__Incertae sedis; g__unidentified; s__Incertae sedis sp
otu1286	3.0	2.0	0.0	5.0	2.0	4.0	9.0	11.0	8.0	10.0	1.0	0.0	2.0	0.0	0.0	0.0	0.0	2.0	k__Fungi; p__Ascomycota; c__Saccharomycetes; o__Saccharomycetales; f__Incertae sedis; g__unidentified; s__Incertae sedis sp
otu591	0.0	1.0	0.0	0.0	2.0	5.0	5.0	1.0	3.0	9.0	1.0	0.0	0.0	0.0	13.0	6.0	6.0	5.0	No blast hit
otu824	2.0	0.0	0.0	0.0	2.0	0.0	0.0	2.0	4.0	7.0	0.0	0.0	2.0	12.0	11.0	3.0	6.0	6.0	k__Fungi; p__Basidiomycota; c__Exobasidiomycetes; o__Incertae sedis; f__Incertae sedis; g__Tilletiopsis; s__Tilletiopsis pallescens
otu1127	3.0	0.0	0.0	0.0	2.0	0.0	10.0	0.0	0.0	0.0	0.0	3.0	0.0	6.0	10.0	16.0	6.0	0.0	k__Fungi; p__Ascomycota; c__Dothideomycetes; o__Pleosporales; f__unidentified; g__unidentified; s__Pleosporales sp
otu1143	8.0	0.0	0.0	0.0	0.0	0.0	0.0	0.0	5.0	5.0	18.0	2.0	3.0	3.0	0.0	0.0	6.0	9.0	k__Fungi; p__Ascomycota; c__Dothideomycetes; o__Pleosporales; f__unidentified; g__unidentified; s__Pleosporales sp
otu1243	2.0	0.0	0.0	11.0	6.0	5.0	0.0	0.0	2.0	0.0	2.0	0.0	5.0	11.0	10.0	4.0	0.0	0.0	k__Fungi; p__Ascomycota; c__Sordariomycetes; o__unidentified; f__unidentified; g__unidentified; s__Sordariomycetes sp
otu1583	2.0	2.0	0.0	3.0	2.0	0.0	0.0	0.0	0.0	16.0	2.0	7.0	4.0	0.0	3.0	15.0	1.0	0.0	k__Fungi; p__unidentified; c__unidentified; o__unidentified; f__unidentified; g__unidentified; s__Fungi sp
otu70	2.0	0.0	0.0	1.0	0.0	2.0	3.0	0.0	0.0	11.0	4.0	0.0	0.0	0.0	24.0	8.0	2.0	2.0	k__Fungi; p__unidentified; c__unidentified; o__unidentified; f__unidentified; g__unidentified; s__Fungi sp
otu32	2.0	0.0	0.0	0.0	0.0	0.0	8.0	0.0	0.0	8.0	0.0	2.0	2.0	30.0	0.0	0.0	4.0	0.0	k__Fungi; p__Basidiomycota; c__Agaricomycetes; o__Polyporales; f__Polyporaceae; g__Coriolopsis; s__Coriolopsis gallica
otu128	0.0	0.0	1.0	0.0	0.0	0.0	0.0	0.0	7.0	5.0	0.0	0.0	2.0	24.0	7.0	7.0	2.0	0.0	k__Plantae; p__unidentified; c__unidentified; o__unidentified; f__unidentified; g__unidentified; s__Plantae sp
otu1149	2.0	0.0	0.0	5.0	4.0	4.0	3.0	2.0	0.0	2.0	0.0	6.0	1.0	6.0	10.0	3.0	4.0	7.0	k__Fungi; p__Ascomycota; c__unidentified; o__unidentified; f__unidentified; g__unidentified; s__Ascomycota sp
otu1761	0.0	0.0	0.0	24.0	17.0	5.0	0.0	0.0	0.0	0.0	0.0	0.0	4.0	0.0	0.0	0.0	0.0	0.0	k__Fungi; p__Ascomycota; c__Saccharomycetes; o__Saccharomycetales; f__unidentified; g__unidentified; s__Saccharomycetales sp
otu957	4.0	16.0	0.0	15.0	0.0	0.0	5.0	6.0	0.0	0.0	0.0	7.0	0.0	0.0	0.0	0.0	0.0	0.0	k__Fungi; p__Ascomycota; c__Saccharomycetes; o__Saccharomycetales; f__unidentified; g__unidentified; s__Saccharomycetales sp
otu1812	31.0	0.0	0.0	15.0	0.0	0.0	0.0	0.0	0.0	0.0	3.0	0.0	4.0	0.0	0.0	0.0	5.0	0.0	k__Fungi; p__Ascomycota; c__Saccharomycetes; o__Saccharomycetales; f__Metschnikowiaceae; g__Metschnikowia; s__Metschnikowia pulcherrima
otu73	3.0	0.0	1.0	0.0	1.0	6.0	3.0	0.0	0.0	3.0	4.0	5.0	3.0	6.0	3.0	3.0	4.0	7.0	k__Fungi; p__Ascomycota; c__unidentified; o__unidentified; f__unidentified; g__unidentified; s__Ascomycota sp
otu712	3.0	3.0	2.0	5.0	3.0	4.0	6.0	7.0	5.0	3.0	3.0	0.0	5.0	0.0	0.0	2.0	3.0	0.0	k__Fungi; p__Ascomycota; c__Saccharomycetes; o__Saccharomycetales; f__Incertae sedis; g__unidentified; s__Incertae sedis sp
otu190	0.0	0.0	0.0	0.0	0.0	0.0	2.0	7.0	7.0	5.0	0.0	0.0	3.0	14.0	2.0	8.0	4.0	0.0	k__Fungi; p__Basidiomycota; c__Tremellomycetes; o__Tremellales; f__Incertae sedis; g__Bullera; s__Bullera sp
otu562	0.0	1.0	0.0	6.0	0.0	0.0	12.0	0.0	6.0	2.0	2.0	0.0	0.0	15.0	0.0	3.0	0.0	5.0	k__Fungi; p__Ascomycota; c__unidentified; o__unidentified; f__unidentified; g__unidentified; s__Ascomycota sp
otu1418	2.0	0.0	0.0	0.0	0.0	0.0	2.0	0.0	0.0	8.0	0.0	15.0	7.0	10.0	0.0	0.0	0.0	11.0	k__Fungi; p__unidentified; c__unidentified; o__unidentified; f__unidentified; g__unidentified; s__Fungi sp
otu1266	4.0	2.0	1.0	4.0	17.0	18.0	0.0	0.0	0.0	0.0	3.0	0.0	3.0	2.0	0.0	0.0	0.0	0.0	k__Fungi; p__Ascomycota; c__Saccharomycetes; o__Saccharomycetales; f__Pichiaceae; g__Pichia; s__Pichia kluyveri
otu732	0.0	0.0	0.0	0.0	0.0	2.0	0.0	3.0	3.0	3.0	0.0	3.0	0.0	6.0	19.0	5.0	2.0	6.0	k__Fungi; p__Ascomycota; c__Dothideomycetes; o__Pleosporales; f__Phaeosphaeriaceae; g__Sclerostagonospora; s__Sclerostagonospora phragmiticola
otu1584	0.0	0.0	0.0	0.0	2.0	0.0	0.0	0.0	0.0	0.0	10.0	12.0	0.0	2.0	0.0	10.0	10.0	4.0	k__Fungi; p__Ascomycota; c__Dothideomycetes; o__Pleosporales; f__Incertae sedis; g__Phoma; s__Phoma calidophila
otu1723	0.0	0.0	0.0	0.0	0.0	0.0	12.0	0.0	0.0	15.0	0.0	0.0	0.0	18.0	0.0	0.0	0.0	9.0	k__Fungi; p__Ascomycota; c__Eurotiomycetes; o__Eurotiales; f__Trichocomaceae; g__Talaromyces; s__Talaromyces marneffei
otu625	2.0	0.0	0.0	0.0	0.0	0.0	0.0	0.0	0.0	6.0	4.0	3.0	0.0	3.0	24.0	12.0	0.0	2.0	k__Fungi; p__Ascomycota; c__Sordariomycetes; o__Hypocreales; f__Nectriaceae; g__Fusarium; s__Fusarium delphinoides
otu1107	0.0	0.0	0.0	46.0	0.0	0.0	0.0	0.0	0.0	0.0	0.0	0.0	0.0	0.0	0.0	0.0	0.0	0.0	No blast hit
otu253	0.0	2.0	0.0	3.0	3.0	6.0	5.0	0.0	2.0	0.0	2.0	4.0	4.0	5.0	3.0	5.0	5.0	4.0	k__Fungi; p__Ascomycota; c__unidentified; o__unidentified; f__unidentified; g__unidentified; s__Ascomycota sp
otu250	3.0	0.0	0.0	1.0	0.0	2.0	2.0	1.0	2.0	4.0	4.0	11.0	1.0	3.0	3.0	4.0	3.0	2.0	k__Fungi; p__Ascomycota; c__unidentified; o__unidentified; f__unidentified; g__unidentified; s__Ascomycota sp
otu796	3.0	0.0	0.0	1.0	0.0	3.0	5.0	2.0	4.0	2.0	0.0	2.0	8.0	12.0	0.0	2.0	4.0	0.0	k__Fungi; p__Ascomycota; c__Sordariomycetes; o__Hypocreales; f__Incertae sedis; g__Acremonium; s__Acremonium fusidioides
otu837	0.0	0.0	0.0	22.0	0.0	2.0	0.0	0.0	0.0	0.0	0.0	0.0	3.0	2.0	13.0	0.0	0.0	5.0	No blast hit
otu1375	3.0	0.0	0.0	0.0	0.0	6.0	2.0	1.0	5.0	0.0	1.0	4.0	2.0	3.0	10.0	3.0	4.0	4.0	k__Fungi; p__Ascomycota; c__unidentified; o__unidentified; f__unidentified; g__unidentified; s__Ascomycota sp
otu48	3.0	0.0	0.0	4.0	4.0	6.0	2.0	4.0	7.0	6.0	0.0	0.0	4.0	0.0	0.0	0.0	3.0	2.0	k__Fungi; p__Ascomycota; c__Saccharomycetes; o__Saccharomycetales; f__Incertae sedis; g__unidentified; s__Incertae sedis sp
otu236	0.0	0.0	0.0	7.0	5.0	6.0	5.0	5.0	2.0	2.0	2.0	0.0	6.0	0.0	0.0	0.0	0.0	3.0	k__Fungi; p__Ascomycota; c__Saccharomycetes; o__Saccharomycetales; f__Incertae sedis; g__unidentified; s__Incertae sedis sp
otu1179	15.0	5.0	2.0	1.0	0.0	0.0	0.0	0.0	0.0	4.0	2.0	7.0	0.0	2.0	0.0	0.0	0.0	9.0	k__Fungi; p__Ascomycota; c__Eurotiomycetes; o__Eurotiales; f__Trichocomaceae; g__Penicillium; s__Penicillium bialowiezense
otu1499	0.0	1.0	0.0	6.0	4.0	4.0	2.0	6.0	3.0	7.0	4.0	0.0	2.0	0.0	0.0	2.0	2.0	0.0	k__Fungi; p__Ascomycota; c__Saccharomycetes; o__Saccharomycetales; f__Incertae sedis; g__unidentified; s__Incertae sedis sp
otu1521	32.0	0.0	0.0	6.0	0.0	0.0	0.0	0.0	2.0	0.0	0.0	10.0	0.0	0.0	0.0	0.0	0.0	0.0	k__Fungi; p__Ascomycota; c__Sordariomycetes; o__unidentified; f__unidentified; g__unidentified; s__Sordariomycetes sp
otu551	2.0	0.0	0.0	6.0	4.0	6.0	2.0	3.0	6.0	6.0	1.0	0.0	5.0	0.0	0.0	2.0	2.0	0.0	k__Fungi; p__Ascomycota; c__Saccharomycetes; o__Saccharomycetales; f__Incertae sedis; g__unidentified; s__Incertae sedis sp
otu1111	2.0	0.0	0.0	0.0	0.0	0.0	2.0	1.0	2.0	13.0	3.0	2.0	0.0	2.0	8.0	0.0	7.0	4.0	k__Fungi; p__Basidiomycota; c__Microbotryomycetes; o__Sporidiobolales; f__Incertae sedis; g__Sporobolomyces; s__Sporobolomyces oryzicola
otu208	5.0	2.0	1.0	0.0	0.0	4.0	0.0	0.0	2.0	3.0	3.0	11.0	2.0	4.0	4.0	1.0	1.0	3.0	k__Fungi; p__Ascomycota; c__unidentified; o__unidentified; f__unidentified; g__unidentified; s__Ascomycota sp
otu799	2.0	2.0	2.0	5.0	5.0	3.0	3.0	8.0	2.0	3.0	3.0	0.0	3.0	0.0	0.0	2.0	0.0	2.0	k__Fungi; p__Ascomycota; c__Saccharomycetes; o__Saccharomycetales; f__Incertae sedis; g__unidentified; s__Incertae sedis sp
otu164	3.0	0.0	1.0	0.0	0.0	0.0	0.0	2.0	0.0	10.0	2.0	10.0	3.0	2.0	6.0	0.0	4.0	0.0	k__Fungi; p__Basidiomycota; c__Tremellomycetes; o__Filobasidiales; f__unidentified; g__unidentified; s__Filobasidiales sp
otu1201	4.0	0.0	1.0	5.0	4.0	4.0	8.0	3.0	5.0	5.0	0.0	0.0	0.0	0.0	0.0	2.0	3.0	0.0	k__Fungi; p__Ascomycota; c__Saccharomycetes; o__Saccharomycetales; f__Incertae sedis; g__unidentified; s__Incertae sedis sp
otu1301	0.0	0.0	0.0	0.0	0.0	0.0	0.0	0.0	0.0	8.0	5.0	0.0	0.0	0.0	0.0	31.0	0.0	0.0	k__Fungi; p__Ascomycota; c__Eurotiomycetes; o__Eurotiales; f__Trichocomaceae; g__Aspergillus; s__Aspergillus ochraceus
otu55	2.0	0.0	1.0	3.0	0.0	4.0	4.0	1.0	2.0	2.0	0.0	2.0	0.0	2.0	8.0	3.0	5.0	3.0	k__Fungi; p__Ascomycota; c__unidentified; o__unidentified; f__unidentified; g__unidentified; s__Ascomycota sp
otu900	2.0	0.0	2.0	0.0	0.0	0.0	0.0	0.0	0.0	0.0	0.0	33.0	0.0	9.0	0.0	0.0	0.0	0.0	k__Protista; p__Ciliophora; c__unidentified; o__unidentified; f__unidentified; g__unidentified; s__Ciliophora sp
otu1749	2.0	2.0	0.0	1.0	2.0	3.0	2.0	0.0	0.0	0.0	4.0	3.0	2.0	8.0	9.0	2.0	2.0	2.0	k__Fungi; p__Ascomycota; c__unidentified; o__unidentified; f__unidentified; g__unidentified; s__Ascomycota sp
otu879	3.0	0.0	0.0	6.0	0.0	3.0	7.0	4.0	2.0	3.0	5.0	0.0	3.0	0.0	0.0	3.0	3.0	0.0	k__Fungi; p__Ascomycota; c__Saccharomycetes; o__Saccharomycetales; f__Incertae sedis; g__unidentified; s__Incertae sedis sp
otu670	8.0	2.0	0.0	0.0	0.0	0.0	1.0	0.0	2.0	0.0	5.0	8.0	2.0	4.0	3.0	0.0	0.0	2.0	k__Fungi; p__Ascomycota; c__unidentified; o__unidentified; f__unidentified; g__unidentified; s__Ascomycota sp
otu898	6.0	2.0	0.0	0.0	0.0	3.0	2.0	0.0	0.0	2.0	1.0	8.0	0.0	3.0	7.0	0.0	0.0	4.0	k__Fungi; p__Ascomycota; c__unidentified; o__unidentified; f__unidentified; g__unidentified; s__Ascomycota sp
otu1123	0.0	0.0	2.0	0.0	0.0	0.0	0.0	4.0	11.0	0.0	0.0	0.0	0.0	9.0	15.0	0.0	0.0	0.0	k__Fungi; p__Ascomycota; c__Dothideomycetes; o__Capnodiales; f__Mycosphaerellaceae; g__Pseudocercospora; s__Pseudocercospora sp
otu1724	2.0	3.0	1.0	1.0	0.0	2.0	5.0	1.0	3.0	0.0	1.0	7.0	2.0	2.0	3.0	2.0	2.0	3.0	k__Fungi; p__Ascomycota; c__unidentified; o__unidentified; f__unidentified; g__unidentified; s__Ascomycota sp
otu41	2.0	2.0	0.0	4.0	3.0	2.0	2.0	5.0	2.0	3.0	3.0	0.0	4.0	0.0	0.0	3.0	0.0	4.0	k__Fungi; p__Ascomycota; c__Saccharomycetes; o__Saccharomycetales; f__Incertae sedis; g__unidentified; s__Incertae sedis sp
otu144	3.0	0.0	0.0	0.0	4.0	6.0	5.0	2.0	0.0	11.0	0.0	2.0	0.0	2.0	0.0	0.0	3.0	3.0	k__Fungi; p__Ascomycota; c__Eurotiomycetes; o__Eurotiales; f__Trichocomaceae; g__Penicillium; s__Penicillium citrinum
otu592	0.0	3.0	0.0	0.0	0.0	0.0	3.0	0.0	0.0	4.0	0.0	25.0	0.0	4.0	0.0	0.0	0.0	0.0	k__Fungi; p__Ascomycota; c__Sordariomycetes; o__Hypocreales; f__Nectriaceae; g__Gibberella; s__Gibberella tricincta
otu1351	2.0	0.0	0.0	4.0	4.0	5.0	4.0	4.0	2.0	3.0	0.0	0.0	5.0	0.0	0.0	2.0	2.0	3.0	k__Fungi; p__Ascomycota; c__Saccharomycetes; o__Saccharomycetales; f__Incertae sedis; g__unidentified; s__Incertae sedis sp
otu56	6.0	0.0	0.0	0.0	0.0	0.0	2.0	0.0	0.0	6.0	0.0	0.0	2.0	0.0	24.0	0.0	0.0	0.0	k__Fungi; p__Ascomycota; c__unidentified; o__unidentified; f__unidentified; g__unidentified; s__Ascomycota sp
otu249	0.0	0.0	0.0	0.0	0.0	0.0	2.0	0.0	5.0	2.0	0.0	0.0	0.0	3.0	5.0	2.0	4.0	11.0	k__Fungi; p__Basidiomycota; c__Tremellomycetes; o__Tremellales; f__Incertae sedis; g__Bullera; s__Bullera sp
otu1636	2.0	0.0	0.0	3.0	2.0	4.0	4.0	2.0	4.0	3.0	1.0	0.0	5.0	0.0	0.0	4.0	2.0	2.0	k__Fungi; p__Ascomycota; c__Saccharomycetes; o__Saccharomycetales; f__Incertae sedis; g__unidentified; s__Incertae sedis sp
otu522	0.0	0.0	0.0	4.0	0.0	5.0	2.0	0.0	0.0	0.0	1.0	5.0	2.0	3.0	4.0	2.0	4.0	3.0	k__Fungi; p__Ascomycota; c__unidentified; o__unidentified; f__unidentified; g__unidentified; s__Ascomycota sp
otu601	0.0	2.0	0.0	6.0	0.0	0.0	0.0	0.0	2.0	2.0	4.0	0.0	2.0	0.0	9.0	0.0	10.0	0.0	k__Fungi; p__Ascomycota; c__Dothideomycetes; o__Pleosporales; f__Pleosporaceae; g__unidentified; s__Pleosporaceae sp
otu805	0.0	0.0	0.0	0.0	0.0	0.0	0.0	0.0	0.0	0.0	0.0	0.0	2.0	0.0	36.0	0.0	0.0	0.0	k__Fungi; p__Ascomycota; c__unidentified; o__unidentified; f__unidentified; g__unidentified; s__Ascomycota sp
otu1658	2.0	1.0	0.0	0.0	0.0	0.0	2.0	0.0	7.0	0.0	7.0	2.0	0.0	5.0	0.0	6.0	2.0	0.0	k__Fungi; p__Ascomycota; c__Dothideomycetes; o__Pleosporales; f__unidentified; g__unidentified; s__Pleosporales sp
otu1648	0.0	1.0	0.0	0.0	0.0	4.0	3.0	0.0	0.0	8.0	2.0	4.0	2.0	2.0	0.0	0.0	7.0	4.0	k__Plantae; p__Anthophyta; c__Monocotyledonae; o__Poales; f__Poaceae; g__unidentified; s__Poaceae sp
otu969	2.0	0.0	0.0	0.0	2.0	0.0	0.0	0.0	2.0	0.0	1.0	3.0	0.0	4.0	2.0	3.0	4.0	7.0	k__Fungi; p__Ascomycota; c__unidentified; o__unidentified; f__unidentified; g__unidentified; s__Ascomycota sp
otu1068	0.0	4.0	0.0	0.0	0.0	0.0	0.0	0.0	0.0	0.0	0.0	0.0	0.0	10.0	20.0	0.0	0.0	0.0	k__Fungi; p__Basidiomycota; c__Agaricomycetes; o__Agaricales; f__Amanitaceae; g__Amanita; s__Amanita imazekii
otu1098	6.0	0.0	0.0	8.0	0.0	4.0	3.0	0.0	6.0	0.0	0.0	0.0	2.0	2.0	0.0	3.0	0.0	0.0	k__Fungi; p__Ascomycota; c__Sordariomycetes; o__Sordariales; f__Chaetomiaceae; g__Chaetomium; s__Chaetomium atrobrunneum
otu1400	0.0	0.0	0.0	0.0	0.0	0.0	0.0	0.0	4.0	2.0	0.0	0.0	0.0	0.0	10.0	6.0	4.0	6.0	k__Fungi; p__unidentified; c__unidentified; o__unidentified; f__unidentified; g__unidentified; s__Fungi sp
otu88	3.0	0.0	0.0	28.0	0.0	0.0	0.0	0.0	0.0	0.0	0.0	0.0	0.0	0.0	0.0	0.0	0.0	0.0	No blast hit
otu155	2.0	0.0	0.0	0.0	2.0	0.0	4.0	0.0	0.0	5.0	4.0	6.0	0.0	3.0	2.0	4.0	0.0	0.0	k__Fungi; p__unidentified; c__unidentified; o__unidentified; f__unidentified; g__unidentified; s__Fungi sp
otu528	7.0	5.0	0.0	0.0	0.0	0.0	0.0	0.0	3.0	0.0	4.0	0.0	2.0	0.0	4.0	7.0	0.0	0.0	k__Fungi; p__Ascomycota; c__Saccharomycetes; o__Saccharomycetales; f__Incertae sedis; g__Candida; s__Candida catenulata
otu1659	0.0	0.0	0.0	29.0	0.0	0.0	0.0	0.0	0.0	0.0	0.0	0.0	0.0	0.0	0.0	0.0	0.0	0.0	No blast hit
otu962	2.0	0.0	0.0	1.0	1.0	2.0	2.0	7.0	5.0	2.0	3.0	0.0	2.0	0.0	0.0	3.0	0.0	0.0	k__Fungi; p__Ascomycota; c__Saccharomycetes; o__Saccharomycetales; f__Incertae sedis; g__unidentified; s__Incertae sedis sp
otu1139	7.0	2.0	0.0	2.0	0.0	0.0	0.0	1.0	0.0	0.0	0.0	5.0	3.0	2.0	4.0	0.0	5.0	0.0	k__Fungi; p__Ascomycota; c__Saccharomycetes; o__Saccharomycetales; f__Incertae sedis; g__Candida; s__Candida xylopsoci
otu1577	2.0	0.0	0.0	0.0	0.0	0.0	0.0	0.0	6.0	0.0	4.0	0.0	1.0	0.0	12.0	0.0	0.0	8.0	k__Fungi; p__Ascomycota; c__Dothideomycetes; o__Pleosporales; f__Pleosporaceae; g__Chalastospora; s__Chalastospora ellipsoidea
otu65	0.0	0.0	1.0	0.0	0.0	0.0	0.0	0.0	2.0	3.0	2.0	9.0	0.0	0.0	0.0	7.0	4.0	0.0	k__Fungi; p__Ascomycota; c__Dothideomycetes; o__Capnodiales; f__Mycosphaerellaceae; g__Phaeothecoidea; s__Phaeothecoidea sp
otu589	0.0	2.0	0.0	3.0	0.0	3.0	0.0	1.0	0.0	0.0	4.0	2.0	0.0	8.0	3.0	0.0	2.0	0.0	k__Fungi; p__Ascomycota; c__Eurotiomycetes; o__Eurotiales; f__Trichocomaceae; g__Talaromyces; s__Talaromyces marneffei
otu987	2.0	0.0	1.0	2.0	1.0	0.0	3.0	1.0	2.0	0.0	0.0	3.0	0.0	4.0	4.0	2.0	3.0	2.0	k__Fungi; p__Ascomycota; c__unidentified; o__unidentified; f__unidentified; g__unidentified; s__Ascomycota sp
otu209	0.0	0.0	0.0	0.0	0.0	0.0	0.0	0.0	0.0	8.0	0.0	11.0	0.0	2.0	0.0	0.0	8.0	0.0	k__Fungi; p__Ascomycota; c__Sordariomycetes; o__Xylariales; f__Incertae sedis; g__Monographella; s__Monographella cucumerina
otu1465	0.0	0.0	0.0	0.0	2.0	0.0	0.0	0.0	5.0	3.0	0.0	0.0	0.0	4.0	0.0	10.0	6.0	0.0	k__Fungi; p__Ascomycota; c__Sordariomycetes; o__Diaporthales; f__Togniniaceae; g__Phaeoacremonium; s__Phaeoacremonium hungaricum
otu51	0.0	12.0	0.0	0.0	0.0	0.0	11.0	4.0	0.0	0.0	2.0	0.0	0.0	0.0	0.0	0.0	0.0	0.0	k__Fungi; p__Ascomycota; c__Saccharomycetes; o__Saccharomycetales; f__Incertae sedis; g__Candida; s__Candida rugosa
otu543	2.0	0.0	0.0	1.0	1.0	2.0	2.0	1.0	0.0	0.0	1.0	2.0	3.0	5.0	3.0	0.0	2.0	3.0	k__Fungi; p__Ascomycota; c__unidentified; o__unidentified; f__unidentified; g__unidentified; s__Ascomycota sp
otu654	0.0	0.0	0.0	0.0	0.0	4.0	0.0	2.0	3.0	6.0	0.0	5.0	0.0	0.0	10.0	0.0	0.0	0.0	k__Fungi; p__Ascomycota; c__Leotiomycetes; o__Helotiales; f__Incertae sedis; g__Dactylaria; s__Dactylaria junci
otu1049	3.0	2.0	0.0	0.0	2.0	0.0	0.0	0.0	0.0	3.0	3.0	4.0	0.0	3.0	3.0	0.0	1.0	3.0	k__Fungi; p__Ascomycota; c__unidentified; o__unidentified; f__unidentified; g__unidentified; s__Ascomycota sp
otu1176	5.0	1.0	0.0	0.0	0.0	0.0	2.0	0.0	2.0	2.0	0.0	2.0	0.0	2.0	3.0	3.0	4.0	3.0	k__Fungi; p__Basidiomycota; c__Wallemiomycetes; o__Wallemiales; f__Wallemiaceae; g__Wallemia; s__Wallemia sebi
otu1293	3.0	0.0	0.0	1.0	1.0	4.0	2.0	1.0	0.0	0.0	0.0	2.0	2.0	4.0	3.0	2.0	2.0	0.0	k__Fungi; p__Ascomycota; c__unidentified; o__unidentified; f__unidentified; g__unidentified; s__Ascomycota sp
otu207	0.0	0.0	0.0	1.0	0.0	0.0	0.0	0.0	0.0	0.0	0.0	0.0	0.0	17.0	6.0	0.0	3.0	0.0	k__Fungi; p__Ascomycota; c__Sordariomycetes; o__Hypocreales; f__Bionectriaceae; g__Stephanonectria; s__Stephanonectria keithii
otu243	2.0	0.0	0.0	0.0	0.0	2.0	2.0	0.0	0.0	5.0	0.0	2.0	2.0	2.0	4.0	5.0	2.0	2.0	k__Fungi; p__Ascomycota; c__Incertae sedis; o__Incertae sedis; f__Incertae sedis; g__Chaetosphaeronema; s__Chaetosphaeronema sp
otu628	0.0	0.0	0.0	3.0	0.0	2.0	1.0	1.0	0.0	2.0	0.0	2.0	0.0	3.0	4.0	2.0	2.0	2.0	k__Fungi; p__Ascomycota; c__unidentified; o__unidentified; f__unidentified; g__unidentified; s__Ascomycota sp
otu908	0.0	0.0	0.0	22.0	0.0	0.0	4.0	0.0	0.0	0.0	0.0	0.0	0.0	0.0	0.0	0.0	0.0	0.0	k__Fungi; p__unidentified; c__unidentified; o__unidentified; f__unidentified; g__unidentified; s__Fungi sp
otu1550	2.0	0.0	0.0	0.0	0.0	0.0	0.0	0.0	0.0	0.0	0.0	0.0	2.0	0.0	10.0	11.0	0.0	3.0	k__Fungi; p__Ascomycota; c__Dothideomycetes; o__Botryosphaeriales; f__Incertae sedis; g__Camarosporium; s__Camarosporium sp
otu173	0.0	2.0	0.0	0.0	0.0	0.0	0.0	0.0	0.0	6.0	0.0	2.0	0.0	2.0	2.0	4.0	4.0	3.0	k__Fungi; p__Ascomycota; c__Dothideomycetes; o__Pleosporales; f__unidentified; g__unidentified; s__Pleosporales sp
otu183	4.0	0.0	0.0	0.0	0.0	0.0	0.0	0.0	5.0	0.0	0.0	12.0	0.0	8.0	0.0	0.0	0.0	0.0	k__Fungi; p__Basidiomycota; c__Tremellomycetes; o__Tremellales; f__Incertae sedis; g__Cryptococcus; s__Cryptococcus victoriae
otu1208	0.0	0.0	1.0	0.0	0.0	0.0	13.0	0.0	0.0	0.0	0.0	0.0	0.0	0.0	0.0	0.0	0.0	15.0	k__Fungi; p__Basidiomycota; c__Agaricomycetes; o__Polyporales; f__Fomitopsidaceae; g__Laetiporus; s__Laetiporus sulphureus
otu1012	0.0	0.0	0.0	0.0	0.0	0.0	2.0	0.0	0.0	0.0	2.0	4.0	0.0	3.0	14.0	2.0	0.0	0.0	k__Fungi; p__Ascomycota; c__Dothideomycetes; o__Pleosporales; f__Pleosporaceae; g__Pleospora; s__Pleospora bjoerlingii
otu1150	0.0	0.0	0.0	0.0	0.0	0.0	2.0	0.0	0.0	0.0	0.0	4.0	2.0	4.0	12.0	0.0	4.0	0.0	k__Fungi; p__Basidiomycota; c__Exobasidiomycetes; o__unidentified; f__unidentified; g__unidentified; s__Exobasidiomycetes sp
otu1708	3.0	0.0	0.0	0.0	0.0	0.0	1.0	2.0	3.0	0.0	0.0	3.0	0.0	2.0	5.0	2.0	2.0	0.0	k__Fungi; p__Ascomycota; c__Dothideomycetes; o__Capnodiales; f__Mycosphaerellaceae; g__Mycosphaerella; s__Mycosphaerella tassiana
otu234	0.0	0.0	2.0	0.0	0.0	0.0	0.0	0.0	0.0	11.0	8.0	5.0	0.0	0.0	0.0	0.0	0.0	0.0	k__Fungi; p__Ascomycota; c__Saccharomycetes; o__Saccharomycetales; f__unidentified; g__unidentified; s__Saccharomycetales sp
otu655	0.0	0.0	1.0	3.0	16.0	2.0	0.0	0.0	0.0	0.0	0.0	0.0	1.0	0.0	0.0	0.0	0.0	0.0	k__Fungi; p__Ascomycota; c__Saccharomycetes; o__Saccharomycetales; f__Pichiaceae; g__Pichia; s__Pichia kluyveri
otu1449	0.0	0.0	0.0	13.0	0.0	0.0	0.0	0.0	0.0	0.0	0.0	13.0	0.0	0.0	0.0	0.0	0.0	0.0	k__Fungi; p__Ascomycota; c__Archaeorhizomycetes; o__Archaeorhizomycetales; f__Archaeorhizomycetaceae; g__Archaeorhizomyces; s__Archaeorhizomyces borealis
otu1641	3.0	0.0	0.0	1.0	2.0	2.0	3.0	1.0	2.0	5.0	0.0	0.0	1.0	0.0	0.0	3.0	2.0	0.0	k__Fungi; p__Ascomycota; c__Saccharomycetes; o__Saccharomycetales; f__Incertae sedis; g__unidentified; s__Incertae sedis sp
otu1803	0.0	2.0	0.0	3.0	1.0	0.0	2.0	0.0	0.0	0.0	0.0	0.0	3.0	3.0	3.0	0.0	2.0	3.0	k__Fungi; p__Ascomycota; c__unidentified; o__unidentified; f__unidentified; g__unidentified; s__Ascomycota sp
otu210	0.0	0.0	0.0	0.0	2.0	0.0	2.0	0.0	0.0	2.0	5.0	3.0	0.0	3.0	3.0	2.0	0.0	2.0	k__Fungi; p__Ascomycota; c__unidentified; o__unidentified; f__unidentified; g__unidentified; s__Ascomycota sp
otu1769	3.0	0.0	0.0	0.0	0.0	4.0	0.0	1.0	0.0	0.0	2.0	9.0	0.0	2.0	0.0	0.0	0.0	0.0	k__Fungi; p__Basidiomycota; c__Tremellomycetes; o__Tremellales; f__Incertae sedis; g__Cryptococcus; s__Cryptococcus sp
otu1506	0.0	0.0	0.0	0.0	0.0	0.0	0.0	0.0	8.0	0.0	2.0	13.0	0.0	2.0	0.0	0.0	0.0	0.0	k__Fungi; p__Ascomycota; c__Dothideomycetes; o__Pleosporales; f__unidentified; g__unidentified; s__Pleosporales sp
otu1542	3.0	0.0	0.0	0.0	0.0	0.0	0.0	0.0	0.0	0.0	0.0	2.0	2.0	0.0	10.0	2.0	0.0	6.0	k__Fungi; p__Ascomycota; c__Dothideomycetes; o__unidentified; f__unidentified; g__unidentified; s__Dothideomycetes sp
otu30	5.0	0.0	0.0	0.0	2.0	0.0	0.0	0.0	4.0	0.0	1.0	0.0	0.0	0.0	7.0	0.0	4.0	0.0	k__Fungi; p__Basidiomycota; c__Microbotryomycetes; o__Sporidiobolales; f__Incertae sedis; g__Sporobolomyces; s__Sporobolomyces foliicola
otu293	2.0	3.0	0.0	0.0	0.0	0.0	2.0	0.0	0.0	0.0	1.0	4.0	0.0	0.0	3.0	2.0	2.0	2.0	k__Fungi; p__Ascomycota; c__unidentified; o__unidentified; f__unidentified; g__unidentified; s__Ascomycota sp
otu339	0.0	0.0	0.0	0.0	0.0	0.0	0.0	0.0	0.0	0.0	0.0	0.0	0.0	0.0	0.0	0.0	0.0	26.0	k__Fungi; p__Ascomycota; c__Lecanoromycetes; o__unidentified; f__unidentified; g__unidentified; s__Lecanoromycetes sp
otu381	0.0	0.0	0.0	0.0	2.0	0.0	0.0	0.0	0.0	23.0	0.0	0.0	0.0	0.0	0.0	0.0	0.0	0.0	k__Fungi; p__Ascomycota; c__unidentified; o__unidentified; f__unidentified; g__unidentified; s__Ascomycota sp
otu576	3.0	0.0	0.0	0.0	0.0	3.0	4.0	0.0	0.0	0.0	0.0	8.0	0.0	0.0	0.0	1.0	0.0	0.0	k__Fungi; p__Ascomycota; c__unidentified; o__unidentified; f__unidentified; g__unidentified; s__Ascomycota sp
otu1220	0.0	0.0	0.0	0.0	0.0	0.0	2.0	1.0	2.0	6.0	0.0	0.0	0.0	0.0	11.0	2.0	0.0	0.0	k__Fungi; p__Basidiomycota; c__Agaricomycetes; o__Auriculariales; f__Incertae sedis; g__Auricularia; s__Auricularia delicata
otu1246	0.0	2.0	0.0	0.0	0.0	0.0	0.0	0.0	0.0	0.0	0.0	23.0	0.0	0.0	0.0	0.0	0.0	0.0	k__Fungi; p__Basidiomycota; c__Agaricomycetes; o__Trechisporales; f__Hydnodontaceae; g__Subulicystidium; s__Subulicystidium sp
otu1553	0.0	0.0	0.0	1.0	0.0	0.0	0.0	1.0	0.0	0.0	0.0	3.0	2.0	2.0	2.0	5.0	4.0	0.0	k__Fungi; p__Ascomycota; c__Dothideomycetes; o__Pleosporales; f__Pleosporaceae; g__Stemphylium; s__Stemphylium herbarum
otu761	3.0	0.0	0.0	0.0	0.0	0.0	0.0	0.0	0.0	21.0	0.0	0.0	0.0	0.0	0.0	0.0	0.0	0.0	k__Fungi; p__Basidiomycota; c__Tremellomycetes; o__Tremellales; f__Incertae sedis; g__Cryptococcus; s__Cryptococcus paraflavus
otu1007	0.0	0.0	0.0	0.0	0.0	0.0	0.0	0.0	0.0	0.0	0.0	0.0	0.0	9.0	16.0	0.0	0.0	0.0	k__Fungi; p__Ascomycota; c__Dothideomycetes; o__Pleosporales; f__Sporormiaceae; g__Preussia; s__Preussia flanaganii
otu1686	2.0	0.0	0.0	0.0	0.0	0.0	0.0	0.0	0.0	4.0	2.0	2.0	3.0	2.0	2.0	0.0	4.0	2.0	k__Fungi; p__Ascomycota; c__Dothideomycetes; o__Pleosporales; f__unidentified; g__unidentified; s__Pleosporales sp
otu1758	0.0	0.0	0.0	4.0	0.0	0.0	0.0	0.0	0.0	3.0	0.0	4.0	0.0	0.0	0.0	0.0	9.0	0.0	k__Fungi; p__Ascomycota; c__Sordariomycetes; o__Hypocreales; f__Nectriaceae; g__Fusarium; s__Fusarium pseudensiforme
otu1318	0.0	0.0	0.0	0.0	0.0	0.0	0.0	0.0	0.0	0.0	0.0	2.0	0.0	2.0	4.0	9.0	4.0	0.0	k__Fungi; p__Ascomycota; c__Dothideomycetes; o__Pleosporales; f__unidentified; g__unidentified; s__Pleosporales sp
otu1809	0.0	0.0	0.0	0.0	0.0	0.0	0.0	0.0	0.0	0.0	0.0	0.0	2.0	0.0	17.0	2.0	0.0	0.0	k__Fungi; p__Ascomycota; c__Dothideomycetes; o__Pleosporales; f__Sporormiaceae; g__unidentified; s__Sporormiaceae sp
otu90	0.0	0.0	0.0	0.0	0.0	0.0	0.0	0.0	0.0	0.0	0.0	0.0	0.0	8.0	0.0	4.0	8.0	0.0	k__Fungi; p__Ascomycota; c__Dothideomycetes; o__Pleosporales; f__Incertae sedis; g__Phoma; s__Phoma herbarum
otu134	0.0	0.0	0.0	1.0	2.0	2.0	0.0	0.0	0.0	0.0	2.0	2.0	0.0	3.0	0.0	1.0	2.0	3.0	k__Fungi; p__Ascomycota; c__unidentified; o__unidentified; f__unidentified; g__unidentified; s__Ascomycota sp
otu426	0.0	0.0	0.0	0.0	0.0	0.0	0.0	0.0	0.0	0.0	0.0	0.0	0.0	0.0	0.0	0.0	6.0	17.0	k__Fungi; p__Ascomycota; c__Sordariomycetes; o__Sordariales; f__unidentified; g__unidentified; s__Sordariales sp
otu529	2.0	0.0	0.0	0.0	0.0	0.0	0.0	0.0	0.0	2.0	3.0	2.0	2.0	4.0	2.0	0.0	2.0	0.0	k__Fungi; p__Ascomycota; c__unidentified; o__unidentified; f__unidentified; g__unidentified; s__Ascomycota sp
otu584	0.0	0.0	0.0	0.0	0.0	0.0	0.0	0.0	0.0	23.0	0.0	0.0	0.0	0.0	0.0	0.0	0.0	0.0	k__Fungi; p__Basidiomycota; c__Tremellomycetes; o__Tremellales; f__Incertae sedis; g__Bullera; s__Bullera sp
otu1033	2.0	1.0	0.0	0.0	0.0	0.0	0.0	0.0	4.0	0.0	2.0	0.0	0.0	0.0	2.0	5.0	0.0	4.0	k__Fungi; p__Ascomycota; c__Dothideomycetes; o__Pleosporales; f__unidentified; g__unidentified; s__Pleosporales sp
otu1126	0.0	0.0	0.0	0.0	0.0	7.0	0.0	0.0	0.0	0.0	0.0	0.0	0.0	0.0	17.0	0.0	0.0	0.0	k__Fungi; p__Basidiomycota; c__Incertae sedis; o__Malasseziales; f__unidentified; g__unidentified; s__Malasseziales sp
otu1797	0.0	0.0	0.0	0.0	0.0	0.0	0.0	0.0	0.0	0.0	2.0	6.0	0.0	13.0	0.0	0.0	0.0	0.0	k__Fungi; p__Ascomycota; c__Eurotiomycetes; o__Chaetothyriales; f__Incertae sedis; g__Coniosporium; s__Coniosporium apollinis
otu313	2.0	0.0	0.0	0.0	3.0	0.0	0.0	0.0	0.0	2.0	0.0	0.0	0.0	0.0	4.0	0.0	0.0	8.0	k__Fungi; p__Basidiomycota; c__Tremellomycetes; o__Filobasidiales; f__unidentified; g__unidentified; s__Filobasidiales sp
otu595	0.0	0.0	0.0	0.0	0.0	0.0	0.0	0.0	0.0	17.0	0.0	6.0	0.0	0.0	0.0	0.0	0.0	0.0	k__Fungi; p__Ascomycota; c__unidentified; o__unidentified; f__unidentified; g__unidentified; s__Ascomycota sp
otu701	0.0	0.0	0.0	0.0	0.0	0.0	0.0	0.0	8.0	2.0	0.0	0.0	2.0	0.0	9.0	0.0	0.0	0.0	k__Plantae; p__unidentified; c__unidentified; o__unidentified; f__unidentified; g__unidentified; s__Plantae sp
otu1008	2.0	2.0	0.0	0.0	0.0	5.0	0.0	0.0	0.0	0.0	1.0	2.0	2.0	0.0	0.0	0.0	2.0	2.0	k__Fungi; p__Ascomycota; c__unidentified; o__unidentified; f__unidentified; g__unidentified; s__Ascomycota sp
otu1140	0.0	0.0	0.0	0.0	0.0	0.0	3.0	0.0	2.0	0.0	0.0	0.0	0.0	3.0	4.0	0.0	1.0	6.0	k__Fungi; p__Basidiomycota; c__Ustilaginomycetes; o__Ustilaginales; f__Ustilaginaceae; g__Ustilago; s__Ustilago maydis
otu1168	0.0	0.0	0.0	0.0	0.0	0.0	0.0	0.0	0.0	0.0	0.0	14.0	0.0	0.0	0.0	0.0	0.0	9.0	k__Fungi; p__Basidiomycota; c__Agaricomycetes; o__Boletales; f__Boletaceae; g__Xerocomellus; s__Xerocomellus pruinatus
otu1343	0.0	1.0	0.0	0.0	0.0	0.0	0.0	1.0	0.0	2.0	2.0	2.0	1.0	2.0	0.0	2.0	0.0	3.0	k__Fungi; p__Ascomycota; c__unidentified; o__unidentified; f__unidentified; g__unidentified; s__Ascomycota sp
otu1441	0.0	0.0	0.0	0.0	0.0	0.0	0.0	3.0	6.0	0.0	0.0	0.0	1.0	0.0	4.0	2.0	2.0	0.0	k__Plantae; p__unidentified; c__unidentified; o__unidentified; f__unidentified; g__unidentified; s__Plantae sp
otu1637	0.0	0.0	0.0	0.0	0.0	0.0	0.0	0.0	20.0	0.0	2.0	0.0	0.0	0.0	0.0	0.0	0.0	0.0	No blast hit
otu197	0.0	0.0	0.0	0.0	0.0	0.0	2.0	0.0	0.0	0.0	0.0	2.0	0.0	0.0	3.0	1.0	6.0	4.0	k__Fungi; p__Ascomycota; c__Eurotiomycetes; o__Eurotiales; f__Trichocomaceae; g__Aspergillus; s__Aspergillus piperis
otu255	0.0	0.0	0.0	0.0	0.0	0.0	0.0	0.0	0.0	22.0	0.0	0.0	0.0	0.0	0.0	0.0	0.0	0.0	k__Fungi; p__Zygomycota; c__Incertae sedis; o__Basidiobolales; f__Basidiobolaceae; g__Schizangiella; s__Schizangiella serpentis
otu885	0.0	0.0	0.0	0.0	0.0	0.0	0.0	0.0	0.0	20.0	0.0	0.0	0.0	0.0	0.0	0.0	0.0	0.0	k__Fungi; p__Ascomycota; c__Dothideomycetes; o__Pleosporales; f__unidentified; g__unidentified; s__Pleosporales sp
otu1014	0.0	0.0	0.0	0.0	0.0	0.0	0.0	0.0	2.0	3.0	0.0	0.0	0.0	7.0	2.0	2.0	0.0	0.0	k__Fungi; p__Basidiomycota; c__Tremellomycetes; o__Tremellales; f__Incertae sedis; g__Bullera; s__Bullera sp
otu1074	0.0	0.0	0.0	0.0	0.0	0.0	11.0	0.0	0.0	0.0	0.0	0.0	0.0	7.0	0.0	0.0	0.0	0.0	k__Plantae; p__unidentified; c__unidentified; o__unidentified; f__unidentified; g__unidentified; s__Plantae sp
otu1244	0.0	0.0	0.0	0.0	0.0	0.0	0.0	11.0	0.0	0.0	0.0	0.0	0.0	2.0	0.0	1.0	0.0	0.0	k__Fungi; p__Ascomycota; c__Dothideomycetes; o__Pleosporales; f__unidentified; g__unidentified; s__Pleosporales sp
otu52	0.0	0.0	0.0	17.0	0.0	0.0	0.0	0.0	0.0	0.0	0.0	0.0	0.0	0.0	0.0	0.0	0.0	0.0	No blast hit
otu112	4.0	0.0	0.0	0.0	0.0	0.0	7.0	0.0	5.0	4.0	0.0	0.0	0.0	0.0	0.0	0.0	0.0	0.0	k__Fungi; p__Ascomycota; c__Leotiomycetes; o__Erysiphales; f__Erysiphaceae; g__Blumeria; s__Blumeria graminis
otu489	0.0	0.0	0.0	0.0	0.0	0.0	0.0	0.0	3.0	0.0	1.0	6.0	0.0	2.0	4.0	0.0	0.0	0.0	k__Fungi; p__Basidiomycota; c__Tremellomycetes; o__Filobasidiales; f__unidentified; g__unidentified; s__Filobasidiales sp
otu785	21.0	0.0	0.0	0.0	0.0	0.0	0.0	0.0	0.0	0.0	0.0	0.0	0.0	0.0	0.0	0.0	0.0	0.0	k__Fungi; p__Basidiomycota; c__Agaricomycetes; o__Boletales; f__Boletaceae; g__Strobilomyces; s__Strobilomyces sp
otu1044	0.0	0.0	0.0	0.0	0.0	22.0	0.0	0.0	0.0	0.0	0.0	0.0	0.0	0.0	0.0	0.0	0.0	0.0	k__Fungi; p__Ascomycota; c__Saccharomycetes; o__Saccharomycetales; f__Pichiaceae; g__Issatchenkia; s__Issatchenkia terricola
otu1092	7.0	0.0	0.0	0.0	1.0	0.0	0.0	0.0	0.0	0.0	0.0	0.0	1.0	0.0	7.0	2.0	1.0	0.0	k__Fungi; p__Ascomycota; c__Saccharomycetes; o__Saccharomycetales; f__Metschnikowiaceae; g__Metschnikowia; s__Metschnikowia pulcherrima
otu1202	6.0	0.0	0.0	0.0	0.0	0.0	6.0	0.0	0.0	0.0	0.0	7.0	0.0	0.0	0.0	0.0	0.0	0.0	k__Fungi; p__Ascomycota; c__Saccharomycetes; o__Saccharomycetales; f__Incertae sedis; g__Candida; s__Candida xylopsoci
otu195	0.0	0.0	0.0	0.0	0.0	0.0	2.0	0.0	3.0	0.0	0.0	0.0	0.0	0.0	7.0	0.0	0.0	3.0	k__Fungi; p__Ascomycota; c__Sordariomycetes; o__unidentified; f__unidentified; g__unidentified; s__Sordariomycetes sp
otu652	0.0	0.0	0.0	17.0	0.0	0.0	0.0	0.0	0.0	0.0	0.0	0.0	0.0	0.0	0.0	0.0	0.0	0.0	No blast hit
otu854	15.0	0.0	0.0	0.0	0.0	0.0	0.0	0.0	0.0	0.0	4.0	0.0	0.0	0.0	0.0	0.0	0.0	0.0	k__Fungi; p__Ascomycota; c__Saccharomycetes; o__Saccharomycetales; f__Incertae sedis; g__Candida; s__Candida californica
otu1001	0.0	0.0	0.0	0.0	0.0	0.0	0.0	0.0	0.0	0.0	0.0	10.0	0.0	0.0	3.0	0.0	0.0	5.0	k__Fungi; p__Ascomycota; c__Sordariomycetes; o__Hypocreales; f__Nectriaceae; g__Fusarium; s__Fusarium delphinoides
otu1145	0.0	0.0	0.0	0.0	0.0	2.0	2.0	0.0	0.0	0.0	0.0	0.0	0.0	3.0	4.0	0.0	4.0	2.0	k__Fungi; p__Ascomycota; c__unidentified; o__unidentified; f__unidentified; g__unidentified; s__Ascomycota sp
otu1261	4.0	2.0	0.0	0.0	0.0	0.0	0.0	0.0	0.0	0.0	2.0	4.0	0.0	0.0	0.0	0.0	4.0	0.0	k__Fungi; p__Ascomycota; c__Dothideomycetes; o__Pleosporales; f__unidentified; g__unidentified; s__Pleosporales sp
otu1423	0.0	0.0	0.0	1.0	0.0	2.0	0.0	0.0	2.0	0.0	2.0	2.0	0.0	2.0	0.0	0.0	0.0	3.0	k__Fungi; p__Ascomycota; c__Eurotiomycetes; o__Eurotiales; f__Trichocomaceae; g__Penicillium; s__Penicillium sp
otu1484	0.0	0.0	0.0	5.0	0.0	2.0	0.0	4.0	5.0	0.0	0.0	0.0	0.0	0.0	0.0	0.0	0.0	0.0	k__Fungi; p__Ascomycota; c__unidentified; o__unidentified; f__unidentified; g__unidentified; s__Ascomycota sp
otu860	0.0	0.0	0.0	0.0	0.0	0.0	18.0	0.0	0.0	0.0	0.0	0.0	0.0	0.0	0.0	0.0	0.0	0.0	No blast hit
otu1297	0.0	0.0	0.0	0.0	0.0	0.0	10.0	0.0	0.0	0.0	0.0	0.0	2.0	5.0	0.0	0.0	0.0	0.0	k__Fungi; p__Ascomycota; c__Dothideomycetes; o__unidentified; f__unidentified; g__unidentified; s__Dothideomycetes sp
otu1315	0.0	0.0	0.0	0.0	0.0	0.0	0.0	0.0	0.0	0.0	0.0	0.0	0.0	2.0	0.0	2.0	4.0	10.0	k__Fungi; p__Ascomycota; c__Dothideomycetes; o__Pleosporales; f__unidentified; g__unidentified; s__Pleosporales sp
otu1430	0.0	0.0	0.0	0.0	0.0	0.0	2.0	0.0	0.0	3.0	0.0	2.0	0.0	0.0	2.0	0.0	3.0	0.0	k__Fungi; p__Ascomycota; c__Dothideomycetes; o__Pleosporales; f__unidentified; g__unidentified; s__Pleosporales sp
otu1674	5.0	0.0	0.0	0.0	0.0	0.0	0.0	0.0	0.0	0.0	0.0	0.0	0.0	0.0	0.0	13.0	0.0	0.0	k__Fungi; p__Ascomycota; c__Sordariomycetes; o__Incertae sedis; f__Incertae sedis; g__Myrmecridium; s__Myrmecridium thailandicum
otu233	0.0	0.0	0.0	0.0	0.0	0.0	0.0	0.0	5.0	2.0	3.0	0.0	0.0	3.0	0.0	0.0	1.0	0.0	k__Plantae; p__unidentified; c__unidentified; o__unidentified; f__unidentified; g__unidentified; s__Plantae sp
otu361	0.0	0.0	0.0	0.0	0.0	0.0	0.0	0.0	0.0	0.0	0.0	18.0	0.0	0.0	0.0	0.0	0.0	0.0	k__Fungi; p__Basidiomycota; c__Tremellomycetes; o__Filobasidiales; f__unidentified; g__unidentified; s__Filobasidiales sp
otu531	0.0	0.0	0.0	0.0	0.0	0.0	0.0	0.0	11.0	0.0	0.0	0.0	0.0	0.0	3.0	0.0	0.0	3.0	k__Fungi; p__unidentified; c__unidentified; o__unidentified; f__unidentified; g__unidentified; s__Fungi sp
otu691	3.0	7.0	6.0	0.0	0.0	0.0	0.0	0.0	0.0	0.0	0.0	0.0	0.0	0.0	0.0	0.0	0.0	0.0	k__Fungi; p__Ascomycota; c__Saccharomycetes; o__Saccharomycetales; f__Pichiaceae; g__Pichia; s__Pichia kluyveri
otu744	2.0	0.0	0.0	0.0	0.0	0.0	2.0	0.0	2.0	0.0	0.0	0.0	0.0	0.0	0.0	7.0	4.0	0.0	k__Fungi; p__Ascomycota; c__Dothideomycetes; o__Pleosporales; f__Lophiostomataceae; g__unidentified; s__Lophiostomataceae sp
otu1358	0.0	1.0	0.0	0.0	0.0	0.0	0.0	0.0	0.0	0.0	0.0	0.0	0.0	0.0	12.0	4.0	0.0	0.0	k__Fungi; p__Ascomycota; c__Sordariomycetes; o__Hypocreales; f__unidentified; g__unidentified; s__Hypocreales sp
otu1697	3.0	0.0	0.0	12.0	0.0	0.0	0.0	0.0	0.0	0.0	0.0	0.0	0.0	0.0	0.0	0.0	0.0	0.0	k__Protista; p__Ciliophora; c__unidentified; o__unidentified; f__unidentified; g__unidentified; s__Ciliophora sp
otu1775	0.0	0.0	0.0	0.0	0.0	0.0	0.0	0.0	0.0	0.0	0.0	0.0	0.0	5.0	8.0	0.0	2.0	0.0	k__Fungi; p__Ascomycota; c__Sordariomycetes; o__Hypocreales; f__Incertae sedis; g__Sarocladium; s__Sarocladium sp
otu211	0.0	0.0	0.0	14.0	0.0	0.0	0.0	0.0	0.0	0.0	0.0	0.0	0.0	0.0	0.0	0.0	0.0	0.0	No blast hit
otu259	0.0	0.0	0.0	0.0	15.0	0.0	0.0	0.0	0.0	0.0	0.0	0.0	0.0	0.0	0.0	0.0	0.0	0.0	k__Fungi; p__Ascomycota; c__Arthoniomycetes; o__Arthoniales; f__unidentified; g__unidentified; s__Arthoniales sp
otu457	0.0	0.0	0.0	0.0	0.0	0.0	0.0	0.0	0.0	0.0	0.0	17.0	0.0	0.0	0.0	0.0	0.0	0.0	k__Fungi; p__Ascomycota; c__Dothideomycetes; o__Pleosporales; f__Leptosphaeriaceae; g__unidentified; s__Leptosphaeriaceae sp
otu559	0.0	0.0	0.0	0.0	0.0	2.0	2.0	0.0	0.0	0.0	0.0	2.0	0.0	0.0	3.0	0.0	0.0	3.0	k__Fungi; p__Ascomycota; c__unidentified; o__unidentified; f__unidentified; g__unidentified; s__Ascomycota sp
otu640	0.0	0.0	0.0	6.0	0.0	0.0	0.0	0.0	0.0	0.0	0.0	0.0	0.0	0.0	0.0	0.0	0.0	9.0	k__Fungi; p__Ascomycota; c__Dothideomycetes; o__Pleosporales; f__Incertae sedis; g__Neophaeosphaeria; s__Neophaeosphaeria sp
otu680	0.0	0.0	0.0	0.0	0.0	0.0	0.0	0.0	0.0	0.0	0.0	0.0	0.0	0.0	0.0	16.0	0.0	0.0	k__Fungi; p__Basidiomycota; c__Tremellomycetes; o__Tremellales; f__Incertae sedis; g__Bullera; s__Bullera sp
otu1058	0.0	4.0	10.0	0.0	0.0	0.0	0.0	0.0	0.0	0.0	0.0	0.0	0.0	0.0	0.0	0.0	0.0	0.0	k__Fungi; p__Ascomycota; c__Saccharomycetes; o__Saccharomycetales; f__Pichiaceae; g__Pichia; s__Pichia kluyveri
otu1234	0.0	0.0	0.0	0.0	0.0	0.0	0.0	15.0	0.0	0.0	0.0	0.0	0.0	0.0	0.0	0.0	0.0	0.0	k__Fungi; p__Ascomycota; c__Saccharomycetes; o__Saccharomycetales; f__Saccharomycetaceae; g__Tetrapisispora; s__Tetrapisispora sp
otu1242	0.0	0.0	0.0	0.0	0.0	0.0	1.0	0.0	0.0	0.0	0.0	4.0	0.0	5.0	3.0	0.0	0.0	2.0	k__Fungi; p__Basidiomycota; c__unidentified; o__unidentified; f__unidentified; g__unidentified; s__Basidiomycota sp
otu1629	0.0	0.0	0.0	0.0	0.0	0.0	0.0	0.0	0.0	2.0	0.0	3.0	0.0	2.0	9.0	0.0	0.0	0.0	k__Fungi; p__Ascomycota; c__Dothideomycetes; o__Pleosporales; f__Pleosporaceae; g__Pleospora; s__Pleospora bjoerlingii
otu1725	0.0	0.0	0.0	0.0	0.0	0.0	0.0	0.0	0.0	0.0	0.0	17.0	0.0	0.0	0.0	0.0	0.0	0.0	k__Fungi; p__Basidiomycota; c__Agaricomycetes; o__Boletales; f__Boletaceae; g__unidentified; s__Boletaceae sp
otu180	12.0	0.0	0.0	1.0	0.0	0.0	0.0	0.0	0.0	3.0	0.0	0.0	0.0	0.0	0.0	0.0	0.0	0.0	k__Fungi; p__Ascomycota; c__Sordariomycetes; o__Hypocreales; f__Hypocreaceae; g__Trichoderma; s__Trichoderma atroviride
otu456	4.0	0.0	0.0	0.0	0.0	0.0	0.0	11.0	0.0	0.0	0.0	0.0	0.0	0.0	0.0	0.0	0.0	0.0	k__Fungi; p__Ascomycota; c__Sordariomycetes; o__Hypocreales; f__Incertae sedis; g__Acremonium; s__Acremonium nepalense
otu530	0.0	0.0	0.0	0.0	0.0	4.0	0.0	0.0	0.0	0.0	0.0	0.0	2.0	2.0	0.0	3.0	0.0	3.0	k__Fungi; p__Ascomycota; c__Eurotiomycetes; o__Eurotiales; f__Trichocomaceae; g__Penicillium; s__Penicillium polonicum
otu546	2.0	3.0	0.0	0.0	0.0	9.0	0.0	2.0	0.0	0.0	0.0	0.0	0.0	0.0	0.0	0.0	0.0	0.0	k__Fungi; p__Basidiomycota; c__Tremellomycetes; o__Tremellales; f__Incertae sedis; g__Bullera; s__Bullera sp
otu571	0.0	0.0	0.0	0.0	0.0	2.0	7.0	0.0	2.0	0.0	0.0	0.0	0.0	2.0	0.0	0.0	0.0	3.0	k__Fungi; p__Ascomycota; c__Dothideomycetes; o__Pleosporales; f__unidentified; g__unidentified; s__Pleosporales sp
otu636	0.0	0.0	0.0	0.0	0.0	0.0	0.0	0.0	0.0	0.0	0.0	0.0	0.0	0.0	17.0	0.0	0.0	0.0	k__Fungi; p__Ascomycota; c__Dothideomycetes; o__Capnodiales; f__unidentified; g__unidentified; s__Capnodiales sp
otu642	0.0	0.0	4.0	10.0	0.0	0.0	0.0	0.0	0.0	0.0	0.0	0.0	0.0	0.0	0.0	0.0	0.0	0.0	k__Fungi; p__Basidiomycota; c__Tremellomycetes; o__Tremellales; f__Incertae sedis; g__Cryptococcus; s__Cryptococcus sp
otu1182	0.0	0.0	0.0	14.0	0.0	0.0	0.0	0.0	0.0	0.0	0.0	0.0	0.0	0.0	0.0	0.0	0.0	0.0	k__Fungi; p__Ascomycota; c__Archaeorhizomycetes; o__Archaeorhizomycetales; f__Archaeorhizomycetaceae; g__Archaeorhizomyces; s__Archaeorhizomyces sp
otu1316	0.0	0.0	0.0	0.0	0.0	0.0	0.0	0.0	0.0	0.0	0.0	0.0	0.0	2.0	15.0	0.0	0.0	0.0	k__Fungi; p__Ascomycota; c__Sordariomycetes; o__Incertae sedis; f__Plectosphaerellaceae; g__Lectera; s__Lectera longa
otu1409	2.0	0.0	0.0	0.0	0.0	0.0	0.0	0.0	0.0	7.0	4.0	0.0	0.0	0.0	0.0	0.0	0.0	0.0	k__Fungi; p__Ascomycota; c__Dothideomycetes; o__Pleosporales; f__Leptosphaeriaceae; g__Leptosphaeria; s__Leptosphaeria pedicularis
otu1676	2.0	0.0	0.0	0.0	0.0	0.0	0.0	0.0	3.0	0.0	1.0	2.0	0.0	7.0	0.0	0.0	0.0	0.0	k__Fungi; p__Ascomycota; c__Dothideomycetes; o__Pleosporales; f__Cucurbitariaceae; g__Pyrenochaetopsis; s__Pyrenochaetopsis leptospora
otu1729	0.0	0.0	0.0	0.0	13.0	3.0	0.0	0.0	0.0	0.0	0.0	0.0	0.0	0.0	0.0	0.0	0.0	0.0	k__Fungi; p__Basidiomycota; c__Tremellomycetes; o__Tremellales; f__Incertae sedis; g__Hannaella; s__Hannaella kunmingensis
otu1739	0.0	0.0	0.0	0.0	0.0	0.0	0.0	1.0	7.0	0.0	0.0	8.0	0.0	0.0	0.0	0.0	0.0	0.0	k__Fungi; p__Ascomycota; c__Archaeorhizomycetes; o__Archaeorhizomycetales; f__Archaeorhizomycetaceae; g__Archaeorhizomyces; s__Archaeorhizomyces sp
otu829	0.0	0.0	0.0	0.0	0.0	0.0	0.0	0.0	0.0	0.0	0.0	0.0	0.0	3.0	4.0	0.0	2.0	4.0	k__Fungi; p__Ascomycota; c__Sordariomycetes; o__unidentified; f__unidentified; g__unidentified; s__Sordariomycetes sp
otu1422	0.0	0.0	0.0	1.0	0.0	0.0	1.0	0.0	0.0	0.0	0.0	0.0	0.0	2.0	2.0	2.0	2.0	2.0	k__Fungi; p__Ascomycota; c__unidentified; o__unidentified; f__unidentified; g__unidentified; s__Ascomycota sp
otu1455	0.0	0.0	0.0	0.0	0.0	4.0	0.0	0.0	0.0	2.0	0.0	0.0	0.0	0.0	2.0	0.0	0.0	5.0	k__Plantae; p__unidentified; c__unidentified; o__unidentified; f__unidentified; g__unidentified; s__Plantae sp
otu1572	3.0	0.0	0.0	0.0	0.0	0.0	0.0	0.0	0.0	0.0	0.0	8.0	0.0	0.0	0.0	0.0	0.0	5.0	k__Fungi; p__Ascomycota; c__Dothideomycetes; o__Pleosporales; f__Sporormiaceae; g__Preussia; s__Preussia flanaganii
otu1715	3.0	0.0	0.0	0.0	0.0	0.0	0.0	0.0	2.0	0.0	0.0	0.0	0.0	0.0	8.0	0.0	0.0	0.0	k__Fungi; p__Basidiomycota; c__Agaricomycetes; o__Polyporales; f__Polyporaceae; g__Coriolopsis; s__Coriolopsis gallica
otu1721	0.0	0.0	0.0	0.0	0.0	0.0	0.0	0.0	0.0	0.0	0.0	0.0	0.0	0.0	0.0	0.0	14.0	0.0	k__Fungi; p__Ascomycota; c__Dothideomycetes; o__Pleosporales; f__unidentified; g__unidentified; s__Pleosporales sp
otu1781	0.0	0.0	0.0	0.0	0.0	0.0	0.0	0.0	0.0	0.0	0.0	0.0	0.0	0.0	0.0	0.0	13.0	0.0	k__Fungi; p__Ascomycota; c__Lecanoromycetes; o__Pertusariales; f__Ochrolechiaceae; g__Ochrolechia; s__Ochrolechia frigida
otu1784	0.0	0.0	0.0	0.0	0.0	0.0	0.0	0.0	0.0	0.0	0.0	0.0	0.0	2.0	13.0	0.0	0.0	0.0	k__Fungi; p__Ascomycota; c__Sordariomycetes; o__Hypocreales; f__unidentified; g__unidentified; s__Hypocreales sp
otu1817	0.0	0.0	0.0	0.0	0.0	0.0	0.0	0.0	0.0	0.0	0.0	0.0	0.0	8.0	6.0	2.0	0.0	0.0	k__Fungi; p__Ascomycota; c__unidentified; o__unidentified; f__unidentified; g__unidentified; s__Ascomycota sp
otu135	3.0	0.0	0.0	6.0	3.0	0.0	0.0	0.0	0.0	0.0	0.0	0.0	0.0	0.0	0.0	0.0	0.0	0.0	k__Fungi; p__Ascomycota; c__unidentified; o__unidentified; f__unidentified; g__unidentified; s__Ascomycota sp
otu248	0.0	0.0	0.0	13.0	0.0	0.0	0.0	0.0	0.0	0.0	0.0	0.0	0.0	0.0	0.0	0.0	0.0	0.0	k__Fungi; p__Ascomycota; c__Sordariomycetes; o__unidentified; f__unidentified; g__unidentified; s__Sordariomycetes sp
otu570	0.0	0.0	0.0	0.0	0.0	0.0	0.0	0.0	0.0	14.0	0.0	0.0	0.0	0.0	0.0	0.0	0.0	0.0	k__Fungi; p__Ascomycota; c__Eurotiomycetes; o__Eurotiales; f__Trichocomaceae; g__Aspergillus; s__Aspergillus penicillioides
otu868	0.0	3.0	0.0	0.0	0.0	0.0	0.0	1.0	0.0	0.0	0.0	2.0	0.0	0.0	0.0	0.0	4.0	0.0	k__Fungi; p__Ascomycota; c__Dothideomycetes; o__Pleosporales; f__unidentified; g__unidentified; s__Pleosporales sp
otu1004	0.0	0.0	0.0	0.0	0.0	0.0	7.0	0.0	0.0	0.0	0.0	0.0	0.0	6.0	0.0	0.0	0.0	0.0	k__Plantae; p__unidentified; c__unidentified; o__unidentified; f__unidentified; g__unidentified; s__Plantae sp
otu1076	2.0	0.0	0.0	0.0	0.0	0.0	0.0	0.0	2.0	4.0	0.0	4.0	0.0	1.0	2.0	0.0	0.0	0.0	k__Plantae; p__unidentified; c__unidentified; o__unidentified; f__unidentified; g__unidentified; s__Plantae sp
otu1410	0.0	0.0	0.0	0.0	0.0	0.0	14.0	0.0	0.0	0.0	0.0	0.0	0.0	0.0	0.0	0.0	0.0	0.0	k__Fungi; p__Ascomycota; c__Sordariomycetes; o__Hypocreales; f__Incertae sedis; g__unidentified; s__Incertae sedis sp
otu1439	3.0	0.0	0.0	0.0	0.0	0.0	0.0	0.0	0.0	12.0	0.0	0.0	0.0	0.0	0.0	0.0	0.0	0.0	k__Fungi; p__Ascomycota; c__Eurotiomycetes; o__Onygenales; f__Arthrodermataceae; g__Microsporum; s__Microsporum incurvatum
otu1511	0.0	0.0	0.0	0.0	0.0	16.0	0.0	0.0	0.0	0.0	0.0	0.0	0.0	0.0	0.0	0.0	0.0	0.0	k__Fungi; p__Basidiomycota; c__Tremellomycetes; o__Tremellales; f__Incertae sedis; g__Bullera; s__Bullera sp
otu1611	2.0	0.0	0.0	0.0	0.0	0.0	0.0	0.0	0.0	3.0	2.0	3.0	0.0	0.0	0.0	0.0	0.0	0.0	k__Fungi; p__Ascomycota; c__Incertae sedis; o__Incertae sedis; f__Incertae sedis; g__Knufia; s__Knufia petricola
otu78	14.0	0.0	0.0	0.0	0.0	0.0	0.0	0.0	0.0	0.0	0.0	0.0	0.0	0.0	0.0	0.0	0.0	0.0	k__Fungi; p__Ascomycota; c__Sordariomycetes; o__Sordariales; f__Lasiosphaeriaceae; g__Zopfiella; s__Zopfiella marina
otu111	0.0	0.0	0.0	2.0	0.0	0.0	0.0	0.0	0.0	0.0	0.0	11.0	0.0	0.0	0.0	0.0	0.0	0.0	k__Fungi; p__Ascomycota; c__Sordariomycetes; o__Sordariales; f__Lasiosphaeriaceae; g__unidentified; s__Lasiosphaeriaceae sp
otu587	0.0	0.0	0.0	0.0	0.0	0.0	0.0	0.0	0.0	0.0	0.0	0.0	0.0	2.0	5.0	5.0	0.0	0.0	k__Fungi; p__Basidiomycota; c__Agaricomycetes; o__Polyporales; f__Meruliaceae; g__Bjerkandera; s__Bjerkandera adusta
otu613	0.0	0.0	0.0	0.0	0.0	0.0	0.0	0.0	0.0	0.0	4.0	0.0	0.0	8.0	0.0	0.0	0.0	0.0	k__Fungi; p__Ascomycota; c__Sordariomycetes; o__Incertae sedis; f__Plectosphaerellaceae; g__Lectera; s__Lectera longa
otu870	0.0	1.0	0.0	0.0	0.0	0.0	0.0	0.0	0.0	0.0	0.0	3.0	3.0	5.0	0.0	0.0	0.0	0.0	k__Fungi; p__Ascomycota; c__Sordariomycetes; o__Hypocreales; f__Cordycipitaceae; g__Cordyceps; s__Cordyceps bassiana
otu1196	0.0	11.0	0.0	0.0	0.0	0.0	0.0	0.0	0.0	2.0	0.0	0.0	0.0	0.0	0.0	0.0	0.0	0.0	k__Fungi; p__Ascomycota; c__unidentified; o__unidentified; f__unidentified; g__unidentified; s__Ascomycota sp
otu1741	0.0	0.0	0.0	0.0	1.0	0.0	0.0	0.0	0.0	0.0	0.0	0.0	0.0	2.0	0.0	0.0	4.0	6.0	k__Fungi; p__Ascomycota; c__Sordariomycetes; o__Hypocreales; f__Incertae sedis; g__Stachybotrys; s__Stachybotrys chartarum
otu1780	0.0	0.0	0.0	0.0	0.0	0.0	0.0	0.0	0.0	11.0	0.0	0.0	0.0	3.0	0.0	0.0	0.0	0.0	k__Fungi; p__Ascomycota; c__Dothideomycetes; o__Capnodiales; f__Teratosphaeriaceae; g__Devriesia; s__Devriesia pseudoamericana
otu121	0.0	0.0	0.0	0.0	0.0	0.0	0.0	0.0	2.0	0.0	0.0	0.0	0.0	5.0	0.0	0.0	0.0	0.0	k__Plantae; p__unidentified; c__unidentified; o__unidentified; f__unidentified; g__unidentified; s__Plantae sp
otu198	0.0	0.0	0.0	0.0	0.0	0.0	2.0	0.0	0.0	0.0	2.0	2.0	0.0	2.0	0.0	0.0	0.0	2.0	k__Plantae; p__unidentified; c__unidentified; o__unidentified; f__unidentified; g__unidentified; s__Plantae sp
otu220	0.0	3.0	7.0	0.0	0.0	0.0	0.0	0.0	0.0	0.0	0.0	0.0	0.0	0.0	0.0	0.0	0.0	0.0	k__Fungi; p__Ascomycota; c__Saccharomycetes; o__Saccharomycetales; f__Pichiaceae; g__Pichia; s__Pichia kluyveri
otu296	0.0	0.0	0.0	0.0	0.0	0.0	0.0	0.0	0.0	0.0	0.0	0.0	0.0	0.0	0.0	0.0	0.0	13.0	k__Fungi; p__Ascomycota; c__Sordariomycetes; o__unidentified; f__unidentified; g__unidentified; s__Sordariomycetes sp
otu297	0.0	0.0	0.0	0.0	0.0	0.0	0.0	0.0	0.0	13.0	0.0	0.0	0.0	0.0	0.0	0.0	0.0	0.0	k__Fungi; p__Basidiomycota; c__Agaricomycetes; o__Boletales; f__Boletaceae; g__unidentified; s__Boletaceae sp
otu555	0.0	4.0	0.0	0.0	7.0	0.0	0.0	0.0	0.0	0.0	0.0	0.0	0.0	0.0	0.0	0.0	0.0	0.0	k__Fungi; p__Ascomycota; c__Sordariomycetes; o__Hypocreales; f__Hypocreaceae; g__Acrostalagmus; s__Acrostalagmus luteoalbus
otu709	0.0	0.0	0.0	0.0	0.0	0.0	0.0	0.0	0.0	0.0	0.0	0.0	0.0	0.0	9.0	0.0	1.0	2.0	k__Fungi; p__Basidiomycota; c__Ustilaginomycetes; o__Ustilaginales; f__Ustilaginaceae; g__Melanopsichium; s__Melanopsichium pennsylvanicum
otu952	0.0	0.0	0.0	0.0	0.0	0.0	0.0	0.0	0.0	0.0	0.0	0.0	0.0	2.0	3.0	1.0	0.0	2.0	k__Fungi; p__Ascomycota; c__Dothideomycetes; o__Pleosporales; f__unidentified; g__unidentified; s__Pleosporales sp
otu973	0.0	0.0	0.0	0.0	3.0	0.0	0.0	0.0	0.0	0.0	0.0	0.0	0.0	6.0	0.0	0.0	2.0	0.0	k__Fungi; p__Ascomycota; c__Eurotiomycetes; o__Eurotiales; f__Trichocomaceae; g__unidentified; s__Trichocomaceae sp
otu1079	0.0	0.0	0.0	0.0	0.0	0.0	0.0	0.0	0.0	0.0	0.0	0.0	0.0	0.0	13.0	0.0	0.0	0.0	k__Fungi; p__Ascomycota; c__unidentified; o__unidentified; f__unidentified; g__unidentified; s__Ascomycota sp
otu1091	0.0	0.0	0.0	0.0	0.0	0.0	2.0	1.0	0.0	0.0	0.0	2.0	0.0	0.0	0.0	0.0	2.0	3.0	k__Fungi; p__Basidiomycota; c__Incertae sedis; o__Malasseziales; f__Malasseziaceae; g__Malassezia; s__Malassezia restricta
otu1206	0.0	0.0	0.0	0.0	0.0	0.0	0.0	2.0	0.0	11.0	0.0	0.0	0.0	0.0	0.0	0.0	0.0	0.0	k__Fungi; p__Ascomycota; c__Sordariomycetes; o__Ophiostomatales; f__Ophiostomataceae; g__unidentified; s__Ophiostomataceae sp
otu1253	0.0	1.0	0.0	0.0	0.0	0.0	1.0	0.0	0.0	0.0	0.0	0.0	0.0	0.0	0.0	4.0	0.0	3.0	k__Fungi; p__Ascomycota; c__Sordariomycetes; o__Microascales; f__Microascaceae; g__Microascus; s__Microascus brevicaulis
otu1387	2.0	0.0	0.0	0.0	0.0	0.0	0.0	4.0	0.0	0.0	0.0	0.0	0.0	0.0	0.0	0.0	0.0	3.0	k__Fungi; p__Ascomycota; c__Saccharomycetes; o__Saccharomycetales; f__Incertae sedis; g__unidentified; s__Incertae sedis sp
otu1466	3.0	1.0	0.0	0.0	0.0	0.0	4.0	0.0	0.0	0.0	4.0	0.0	0.0	0.0	0.0	0.0	0.0	0.0	k__Fungi; p__Ascomycota; c__Sordariomycetes; o__Hypocreales; f__Incertae sedis; g__Acremonium; s__Acremonium implicatum
otu1471	7.0	0.0	0.0	0.0	0.0	0.0	0.0	3.0	0.0	0.0	0.0	2.0	0.0	0.0	0.0	0.0	0.0	0.0	k__Fungi; p__Ascomycota; c__Sordariomycetes; o__Hypocreales; f__Cordycipitaceae; g__unidentified; s__Cordycipitaceae sp
otu1680	0.0	0.0	0.0	0.0	0.0	0.0	0.0	0.0	0.0	0.0	0.0	3.0	0.0	0.0	8.0	0.0	2.0	0.0	k__Fungi; p__Basidiomycota; c__Exobasidiomycetes; o__Incertae sedis; f__Incertae sedis; g__Tilletiopsis; s__Tilletiopsis minor
otu19	2.0	0.0	0.0	0.0	0.0	0.0	0.0	0.0	0.0	2.0	2.0	0.0	0.0	2.0	2.0	0.0	0.0	0.0	k__Fungi; p__Ascomycota; c__unidentified; o__unidentified; f__unidentified; g__unidentified; s__Ascomycota sp
otu47	0.0	0.0	0.0	0.0	0.0	0.0	0.0	0.0	0.0	11.0	0.0	0.0	0.0	0.0	0.0	0.0	0.0	0.0	k__Fungi; p__Basidiomycota; c__Tremellomycetes; o__Trichosporonales; f__Trichosporonaceae; g__Trichosporon; s__Trichosporon veenhuisii
otu126	0.0	0.0	0.0	0.0	0.0	0.0	0.0	0.0	0.0	13.0	0.0	0.0	0.0	0.0	0.0	0.0	0.0	0.0	k__Protista; p__Ciliophora; c__unidentified; o__unidentified; f__unidentified; g__unidentified; s__Ciliophora sp
otu204	0.0	0.0	0.0	5.0	0.0	0.0	0.0	0.0	0.0	6.0	0.0	0.0	0.0	0.0	0.0	0.0	0.0	0.0	k__Fungi; p__Ascomycota; c__Lecanoromycetes; o__Peltigerales; f__Lobariaceae; g__Lobaria; s__Lobaria kurokawae
otu302	0.0	0.0	0.0	0.0	0.0	0.0	0.0	0.0	0.0	0.0	0.0	0.0	0.0	8.0	3.0	0.0	0.0	0.0	k__Fungi; p__Basidiomycota; c__Tremellomycetes; o__Tremellales; f__Incertae sedis; g__Bullera; s__Bullera sp
otu349	0.0	0.0	0.0	0.0	0.0	0.0	0.0	2.0	0.0	4.0	2.0	0.0	0.0	0.0	0.0	0.0	1.0	0.0	k__Fungi; p__Ascomycota; c__Dothideomycetes; o__Pleosporales; f__Pleosporaceae; g__Pleospora; s__Pleospora bjoerlingii
otu370	0.0	2.0	2.0	0.0	0.0	0.0	0.0	0.0	0.0	0.0	5.0	0.0	0.0	0.0	0.0	0.0	0.0	0.0	k__Fungi; p__Ascomycota; c__Saccharomycetes; o__Saccharomycetales; f__Incertae sedis; g__Candida; s__Candida rugosa
otu376	0.0	0.0	0.0	0.0	0.0	0.0	0.0	0.0	0.0	12.0	0.0	0.0	0.0	0.0	0.0	0.0	0.0	0.0	k__Fungi; p__Ascomycota; c__Lecanoromycetes; o__Lecanorales; f__Lecanoraceae; g__Lecidella; s__Lecidella patavina
otu578	0.0	0.0	0.0	0.0	0.0	0.0	0.0	5.0	0.0	0.0	0.0	0.0	2.0	0.0	0.0	0.0	1.0	0.0	k__Fungi; p__Ascomycota; c__Saccharomycetes; o__Saccharomycetales; f__Metschnikowiaceae; g__Metschnikowia; s__Metschnikowia sp
otu651	0.0	0.0	0.0	0.0	0.0	0.0	0.0	0.0	2.0	0.0	0.0	4.0	0.0	2.0	0.0	2.0	0.0	0.0	k__Fungi; p__Ascomycota; c__Dothideomycetes; o__Pleosporales; f__unidentified; g__unidentified; s__Pleosporales sp
otu721	0.0	0.0	0.0	0.0	0.0	0.0	0.0	0.0	0.0	0.0	0.0	0.0	11.0	0.0	0.0	0.0	0.0	0.0	k__Fungi; p__Ascomycota; c__unidentified; o__unidentified; f__unidentified; g__unidentified; s__Ascomycota sp
otu760	0.0	0.0	0.0	0.0	0.0	0.0	0.0	0.0	0.0	0.0	0.0	12.0	0.0	0.0	0.0	0.0	0.0	0.0	k__Fungi; p__Basidiomycota; c__Tremellomycetes; o__Tremellales; f__Incertae sedis; g__Bullera; s__Bullera sp
otu800	0.0	0.0	0.0	0.0	0.0	0.0	3.0	0.0	0.0	0.0	0.0	0.0	0.0	2.0	0.0	0.0	0.0	5.0	k__Fungi; p__Ascomycota; c__Dothideomycetes; o__Pleosporales; f__Pleosporaceae; g__unidentified; s__Pleosporaceae sp
otu925	2.0	0.0	0.0	0.0	0.0	0.0	0.0	0.0	0.0	0.0	0.0	2.0	0.0	2.0	0.0	0.0	2.0	0.0	k__Fungi; p__Ascomycota; c__Dothideomycetes; o__Pleosporales; f__unidentified; g__unidentified; s__Pleosporales sp
otu989	0.0	0.0	0.0	0.0	0.0	0.0	0.0	0.0	0.0	0.0	2.0	0.0	0.0	9.0	0.0	0.0	0.0	0.0	k__Fungi; p__Ascomycota; c__Dothideomycetes; o__Pleosporales; f__unidentified; g__unidentified; s__Pleosporales sp
otu1188	0.0	0.0	0.0	0.0	0.0	0.0	4.0	0.0	2.0	0.0	0.0	4.0	0.0	0.0	0.0	0.0	0.0	0.0	k__Fungi; p__Ascomycota; c__Eurotiomycetes; o__Eurotiales; f__Trichocomaceae; g__Penicillium; s__Penicillium pimiteouiense
otu1382	0.0	0.0	1.0	0.0	0.0	0.0	0.0	0.0	10.0	0.0	0.0	0.0	0.0	0.0	0.0	0.0	0.0	0.0	k__Fungi; p__Ascomycota; c__Dothideomycetes; o__Pleosporales; f__Sporormiaceae; g__Preussia; s__Preussia flanaganii
otu1588	0.0	0.0	0.0	0.0	0.0	0.0	4.0	0.0	0.0	0.0	0.0	0.0	0.0	2.0	0.0	0.0	0.0	0.0	k__Fungi; p__Ascomycota; c__unidentified; o__unidentified; f__unidentified; g__unidentified; s__Ascomycota sp
otu1607	0.0	0.0	0.0	0.0	0.0	0.0	0.0	0.0	0.0	0.0	0.0	13.0	0.0	0.0	0.0	0.0	0.0	0.0	k__Fungi; p__Basidiomycota; c__Tremellomycetes; o__Tremellales; f__Incertae sedis; g__Bullera; s__Bullera sp
otu1700	0.0	0.0	0.0	1.0	0.0	0.0	0.0	0.0	0.0	0.0	0.0	0.0	2.0	2.0	0.0	0.0	0.0	0.0	k__Fungi; p__Ascomycota; c__unidentified; o__unidentified; f__unidentified; g__unidentified; s__Ascomycota sp
otu1733	2.0	0.0	0.0	0.0	5.0	0.0	0.0	0.0	0.0	0.0	0.0	0.0	0.0	0.0	0.0	2.0	0.0	0.0	k__Fungi; p__Basidiomycota; c__Agaricostilbomycetes; o__Agaricostilbales; f__Agaricostilbaceae; g__Bensingtonia; s__Bensingtonia yuccicola
otu1813	0.0	0.0	0.0	0.0	0.0	0.0	0.0	0.0	0.0	0.0	0.0	0.0	0.0	0.0	0.0	0.0	10.0	0.0	k__Fungi; p__Ascomycota; c__Dothideomycetes; o__Pleosporales; f__unidentified; g__unidentified; s__Pleosporales sp
otu116	0.0	0.0	0.0	0.0	0.0	0.0	0.0	0.0	0.0	0.0	0.0	0.0	0.0	9.0	0.0	0.0	2.0	0.0	k__Fungi; p__Ascomycota; c__Dothideomycetes; o__Pleosporales; f__Incertae sedis; g__Ascochyta; s__Ascochyta skagwayensis
otu350	0.0	2.0	0.0	9.0	0.0	0.0	0.0	0.0	0.0	0.0	0.0	0.0	0.0	0.0	0.0	0.0	0.0	0.0	k__Fungi; p__Basidiomycota; c__Tremellomycetes; o__Tremellales; f__Incertae sedis; g__Bullera; s__Bullera sp
otu429	0.0	0.0	0.0	0.0	0.0	0.0	0.0	0.0	0.0	0.0	0.0	0.0	0.0	0.0	0.0	2.0	4.0	3.0	k__Fungi; p__Ascomycota; c__Dothideomycetes; o__Pleosporales; f__unidentified; g__unidentified; s__Pleosporales sp
otu600	0.0	0.0	0.0	0.0	0.0	0.0	0.0	0.0	0.0	0.0	0.0	0.0	0.0	11.0	0.0	0.0	0.0	0.0	No blast hit
otu702	2.0	0.0	0.0	0.0	0.0	0.0	0.0	0.0	0.0	2.0	0.0	0.0	0.0	2.0	2.0	0.0	0.0	0.0	k__Fungi; p__Basidiomycota; c__Tremellomycetes; o__Cystofilobasidiales; f__Cystofilobasidiaceae; g__Udeniomyces; s__Udeniomyces puniceus
otu737	0.0	0.0	0.0	0.0	0.0	0.0	0.0	0.0	0.0	0.0	5.0	2.0	2.0	2.0	0.0	0.0	0.0	0.0	k__Fungi; p__Ascomycota; c__Dothideomycetes; o__Pleosporales; f__unidentified; g__unidentified; s__Pleosporales sp
otu821	0.0	0.0	0.0	0.0	0.0	0.0	5.0	0.0	0.0	0.0	0.0	3.0	0.0	0.0	0.0	0.0	0.0	0.0	k__Fungi; p__Basidiomycota; c__Tremellomycetes; o__Cystofilobasidiales; f__Cystofilobasidiaceae; g__Guehomyces; s__Guehomyces pullulans
otu1069	7.0	0.0	0.0	0.0	0.0	0.0	0.0	0.0	0.0	0.0	5.0	0.0	0.0	0.0	0.0	0.0	0.0	0.0	k__Fungi; p__Basidiomycota; c__Tremellomycetes; o__Tremellales; f__Incertae sedis; g__Tremella; s__Tremella indecorata
otu1416	0.0	0.0	0.0	0.0	0.0	0.0	0.0	0.0	10.0	0.0	0.0	2.0	0.0	0.0	0.0	0.0	0.0	0.0	k__Fungi; p__Ascomycota; c__Sordariomycetes; o__Microascales; f__Microascaceae; g__unidentified; s__Microascaceae sp
otu1558	2.0	0.0	3.0	0.0	0.0	0.0	0.0	0.0	0.0	0.0	0.0	2.0	0.0	0.0	0.0	0.0	0.0	0.0	k__Fungi; p__Ascomycota; c__unidentified; o__unidentified; f__unidentified; g__unidentified; s__Ascomycota sp
otu1564	0.0	0.0	0.0	0.0	0.0	0.0	0.0	2.0	4.0	0.0	4.0	0.0	0.0	0.0	0.0	0.0	0.0	0.0	k__Fungi; p__Ascomycota; c__Eurotiomycetes; o__Eurotiales; f__Trichocomaceae; g__Aspergillus; s__Aspergillus subversicolor
otu1681	3.0	0.0	0.0	0.0	0.0	0.0	2.0	0.0	0.0	0.0	0.0	4.0	0.0	2.0	0.0	0.0	0.0	0.0	k__Fungi; p__Ascomycota; c__Sordariomycetes; o__Hypocreales; f__unidentified; g__unidentified; s__Hypocreales sp
otu1682	0.0	0.0	0.0	0.0	0.0	0.0	8.0	0.0	0.0	0.0	0.0	0.0	0.0	0.0	0.0	0.0	0.0	0.0	k__Fungi; p__Basidiomycota; c__Tremellomycetes; o__Tremellales; f__Incertae sedis; g__Hannaella; s__Hannaella luteola
otu1823	0.0	0.0	0.0	0.0	0.0	0.0	0.0	0.0	0.0	5.0	0.0	0.0	0.0	0.0	0.0	3.0	2.0	0.0	k__Fungi; p__Ascomycota; c__Dothideomycetes; o__Pleosporales; f__unidentified; g__unidentified; s__Pleosporales sp
otu20	0.0	0.0	1.0	0.0	0.0	0.0	0.0	0.0	2.0	3.0	2.0	0.0	0.0	0.0	0.0	0.0	0.0	0.0	k__Fungi; p__Basidiomycota; c__Cystobasidiomycetes; o__Cystobasidiales; f__Cystobasidiaceae; g__Cystobasidium; s__Cystobasidium pinicola
otu168	0.0	0.0	0.0	0.0	0.0	0.0	0.0	0.0	0.0	0.0	0.0	0.0	0.0	0.0	0.0	10.0	0.0	0.0	k__Fungi; p__Ascomycota; c__Sordariomycetes; o__Hypocreales; f__Cordycipitaceae; g__Isaria; s__Isaria fumosorosea
otu480	0.0	0.0	0.0	0.0	0.0	0.0	3.0	0.0	0.0	0.0	0.0	0.0	0.0	0.0	0.0	7.0	0.0	0.0	k__Fungi; p__Ascomycota; c__Dothideomycetes; o__Capnodiales; f__Mycosphaerellaceae; g__Sphaerulina; s__Sphaerulina sp
otu560	0.0	3.0	1.0	0.0	0.0	0.0	0.0	0.0	0.0	0.0	0.0	0.0	0.0	0.0	0.0	0.0	4.0	0.0	k__Fungi; p__Ascomycota; c__Leotiomycetes; o__Erysiphales; f__Erysiphaceae; g__Golovinomyces; s__Golovinomyces leuceriae
otu694	0.0	0.0	0.0	0.0	0.0	0.0	5.0	0.0	0.0	2.0	0.0	0.0	0.0	0.0	0.0	2.0	0.0	0.0	k__Plantae; p__unidentified; c__unidentified; o__unidentified; f__unidentified; g__unidentified; s__Plantae sp
otu697	11.0	0.0	0.0	0.0	0.0	0.0	0.0	0.0	0.0	0.0	0.0	0.0	0.0	0.0	0.0	0.0	0.0	0.0	No blast hit
otu833	0.0	0.0	0.0	0.0	0.0	0.0	0.0	0.0	0.0	0.0	0.0	0.0	0.0	0.0	0.0	0.0	0.0	11.0	k__Fungi; p__Chytridiomycota; c__unidentified; o__unidentified; f__unidentified; g__unidentified; s__Chytridiomycota sp
otu894	0.0	0.0	0.0	0.0	0.0	0.0	0.0	0.0	0.0	0.0	0.0	11.0	0.0	0.0	0.0	0.0	0.0	0.0	k__Fungi; p__Zygomycota; c__Incertae sedis; o__Mucorales; f__Mucoraceae; g__Isomucor; s__Isomucor trufemiae
otu932	0.0	1.0	0.0	0.0	0.0	0.0	0.0	0.0	0.0	0.0	2.0	2.0	0.0	4.0	0.0	0.0	0.0	0.0	k__Fungi; p__unidentified; c__unidentified; o__unidentified; f__unidentified; g__unidentified; s__Fungi sp
otu953	0.0	0.0	0.0	0.0	0.0	0.0	0.0	0.0	0.0	0.0	0.0	0.0	0.0	0.0	0.0	0.0	0.0	11.0	k__Fungi; p__Ascomycota; c__Dothideomycetes; o__Pleosporales; f__Sporormiaceae; g__Preussia; s__Preussia terricola
otu1056	0.0	0.0	0.0	0.0	0.0	0.0	0.0	0.0	0.0	0.0	1.0	0.0	0.0	0.0	4.0	2.0	0.0	3.0	k__Fungi; p__Ascomycota; c__unidentified; o__unidentified; f__unidentified; g__unidentified; s__Ascomycota sp
otu1115	0.0	0.0	0.0	0.0	0.0	0.0	0.0	0.0	6.0	0.0	0.0	0.0	0.0	0.0	0.0	4.0	0.0	0.0	k__Fungi; p__Ascomycota; c__Dothideomycetes; o__Pleosporales; f__Sporormiaceae; g__unidentified; s__Sporormiaceae sp
otu1135	0.0	0.0	0.0	0.0	0.0	0.0	0.0	0.0	0.0	0.0	0.0	0.0	0.0	2.0	0.0	0.0	0.0	0.0	k__Fungi; p__Ascomycota; c__unidentified; o__unidentified; f__unidentified; g__unidentified; s__Ascomycota sp
otu1263	0.0	0.0	2.0	0.0	0.0	0.0	2.0	0.0	0.0	2.0	0.0	0.0	2.0	0.0	0.0	0.0	0.0	2.0	k__Fungi; p__Ascomycota; c__unidentified; o__unidentified; f__unidentified; g__unidentified; s__Ascomycota sp
otu1268	0.0	0.0	0.0	0.0	0.0	0.0	2.0	0.0	0.0	0.0	0.0	0.0	0.0	3.0	0.0	1.0	0.0	0.0	k__Fungi; p__Ascomycota; c__unidentified; o__unidentified; f__unidentified; g__unidentified; s__Ascomycota sp
otu1519	0.0	0.0	0.0	0.0	0.0	0.0	0.0	0.0	0.0	7.0	0.0	4.0	0.0	0.0	0.0	0.0	0.0	0.0	k__Fungi; p__Ascomycota; c__Dothideomycetes; o__Pleosporales; f__Leptosphaeriaceae; g__Leptosphaeria; s__Leptosphaeria sp
otu1814	11.0	0.0	0.0	0.0	0.0	0.0	0.0	0.0	0.0	0.0	0.0	0.0	0.0	0.0	0.0	0.0	0.0	0.0	No blast hit
otu283	0.0	0.0	0.0	0.0	0.0	0.0	0.0	2.0	0.0	0.0	0.0	0.0	3.0	4.0	0.0	0.0	0.0	0.0	k__Plantae; p__unidentified; c__unidentified; o__unidentified; f__unidentified; g__unidentified; s__Plantae sp
otu356	0.0	0.0	0.0	0.0	0.0	0.0	0.0	0.0	0.0	0.0	0.0	10.0	0.0	0.0	0.0	0.0	0.0	0.0	k__Fungi; p__Basidiomycota; c__Agaricomycetes; o__Agaricales; f__unidentified; g__unidentified; s__Agaricales sp
otu512	0.0	0.0	0.0	0.0	0.0	0.0	0.0	0.0	0.0	0.0	0.0	0.0	0.0	0.0	0.0	0.0	7.0	0.0	k__Fungi; p__Ascomycota; c__Sordariomycetes; o__Sordariales; f__Lasiosphaeriaceae; g__Cercophora; s__Cercophora sp
otu678	3.0	0.0	0.0	0.0	0.0	0.0	0.0	0.0	0.0	0.0	0.0	2.0	0.0	0.0	0.0	2.0	0.0	0.0	k__Fungi; p__Ascomycota; c__Dothideomycetes; o__Pleosporales; f__unidentified; g__unidentified; s__Pleosporales sp
otu686	0.0	0.0	0.0	0.0	0.0	0.0	0.0	0.0	0.0	0.0	0.0	0.0	0.0	0.0	10.0	0.0	0.0	0.0	k__Fungi; p__Ascomycota; c__Dothideomycetes; o__Capnodiales; f__Teratosphaeriaceae; g__Teratosphaeria; s__Teratosphaeria capensis
otu951	0.0	0.0	0.0	0.0	0.0	0.0	0.0	0.0	0.0	0.0	0.0	0.0	1.0	2.0	2.0	0.0	1.0	2.0	k__Fungi; p__Basidiomycota; c__Tremellomycetes; o__Cystofilobasidiales; f__Cystofilobasidiaceae; g__Udeniomyces; s__Udeniomyces puniceus
otu1022	0.0	0.0	0.0	0.0	0.0	0.0	0.0	0.0	0.0	0.0	4.0	0.0	0.0	0.0	0.0	4.0	0.0	0.0	k__Fungi; p__Ascomycota; c__Eurotiomycetes; o__Eurotiales; f__Trichocomaceae; g__Aspergillus; s__Aspergillus candidus
otu1124	0.0	0.0	0.0	0.0	0.0	0.0	0.0	0.0	0.0	2.0	0.0	0.0	0.0	2.0	0.0	4.0	0.0	0.0	k__Fungi; p__Ascomycota; c__unidentified; o__unidentified; f__unidentified; g__unidentified; s__Ascomycota sp
otu1171	0.0	0.0	0.0	1.0	0.0	0.0	0.0	0.0	0.0	0.0	0.0	0.0	0.0	0.0	0.0	0.0	1.0	0.0	k__Fungi; p__Ascomycota; c__Saccharomycetes; o__Saccharomycetales; f__Incertae sedis; g__unidentified; s__Incertae sedis sp
otu1255	0.0	0.0	0.0	0.0	0.0	0.0	0.0	0.0	0.0	0.0	5.0	2.0	0.0	2.0	0.0	0.0	0.0	0.0	k__Fungi; p__Ascomycota; c__Eurotiomycetes; o__Eurotiales; f__Trichocomaceae; g__Penicillium; s__Penicillium cinnamopurpureum
otu1310	0.0	0.0	0.0	0.0	2.0	0.0	1.0	0.0	0.0	0.0	0.0	0.0	0.0	0.0	2.0	0.0	0.0	0.0	k__Fungi; p__Ascomycota; c__unidentified; o__unidentified; f__unidentified; g__unidentified; s__Ascomycota sp
otu1323	0.0	0.0	0.0	0.0	3.0	0.0	6.0	0.0	0.0	0.0	0.0	0.0	0.0	0.0	0.0	0.0	0.0	0.0	k__Fungi; p__Basidiomycota; c__Tremellomycetes; o__Tremellales; f__Incertae sedis; g__Cryptococcus; s__Cryptococcus laurentii
otu1365	0.0	0.0	0.0	0.0	0.0	0.0	0.0	0.0	0.0	0.0	0.0	0.0	0.0	4.0	3.0	0.0	0.0	0.0	k__Fungi; p__Basidiomycota; c__Tremellomycetes; o__Tremellales; f__Incertae sedis; g__Bullera; s__Bullera sp
otu1536	2.0	0.0	0.0	0.0	0.0	0.0	0.0	0.0	2.0	0.0	0.0	2.0	0.0	0.0	3.0	0.0	0.0	0.0	k__Fungi; p__Ascomycota; c__Leotiomycetes; o__Incertae sedis; f__Myxotrichaceae; g__Pseudogymnoascus; s__Pseudogymnoascus roseus
otu1620	0.0	0.0	0.0	0.0	0.0	0.0	0.0	0.0	0.0	0.0	0.0	10.0	0.0	0.0	0.0	0.0	0.0	0.0	k__Fungi; p__Ascomycota; c__Incertae sedis; o__Incertae sedis; f__Incertae sedis; g__Dendroclathra; s__Dendroclathra lignicola
otu1663	0.0	4.0	0.0	0.0	0.0	2.0	0.0	0.0	0.0	3.0	0.0	0.0	0.0	0.0	0.0	0.0	0.0	0.0	k__Fungi; p__Basidiomycota; c__Tremellomycetes; o__Tremellales; f__Incertae sedis; g__Bullera; s__Bullera globospora
otu1698	0.0	0.0	0.0	0.0	0.0	0.0	0.0	0.0	0.0	0.0	0.0	0.0	0.0	0.0	10.0	0.0	0.0	0.0	k__Fungi; p__Ascomycota; c__unidentified; o__unidentified; f__unidentified; g__unidentified; s__Ascomycota sp
otu1792	0.0	0.0	0.0	0.0	0.0	0.0	0.0	0.0	0.0	0.0	0.0	10.0	0.0	0.0	0.0	0.0	0.0	0.0	k__Fungi; p__Basidiomycota; c__Tremellomycetes; o__Trichosporonales; f__Trichosporonaceae; g__Trichosporon; s__Trichosporon veenhuisii
otu1804	0.0	0.0	0.0	0.0	0.0	0.0	0.0	0.0	0.0	0.0	0.0	0.0	0.0	9.0	0.0	0.0	0.0	0.0	No blast hit
otu14	0.0	0.0	0.0	1.0	0.0	0.0	0.0	0.0	0.0	0.0	2.0	0.0	0.0	0.0	0.0	0.0	0.0	0.0	k__Fungi; p__Ascomycota; c__unidentified; o__unidentified; f__unidentified; g__unidentified; s__Ascomycota sp
otu114	0.0	0.0	0.0	0.0	0.0	0.0	0.0	0.0	2.0	0.0	0.0	2.0	4.0	0.0	0.0	0.0	0.0	0.0	k__Fungi; p__Ascomycota; c__unidentified; o__unidentified; f__unidentified; g__unidentified; s__Ascomycota sp
otu146	0.0	0.0	0.0	0.0	0.0	0.0	0.0	0.0	0.0	0.0	0.0	0.0	0.0	0.0	0.0	8.0	0.0	0.0	k__Fungi; p__Ascomycota; c__Incertae sedis; o__Incertae sedis; f__Incertae sedis; g__Tumularia; s__Tumularia sp
otu363	0.0	0.0	0.0	0.0	0.0	0.0	0.0	0.0	0.0	3.0	0.0	0.0	0.0	0.0	0.0	3.0	0.0	0.0	k__Fungi; p__Ascomycota; c__Saccharomycetes; o__Saccharomycetales; f__Incertae sedis; g__Candida; s__Candida athensensis
otu374	2.0	0.0	0.0	0.0	0.0	0.0	5.0	0.0	2.0	0.0	0.0	0.0	0.0	0.0	0.0	0.0	0.0	0.0	k__Fungi; p__unidentified; c__unidentified; o__unidentified; f__unidentified; g__unidentified; s__Fungi sp
otu399	0.0	0.0	0.0	0.0	0.0	0.0	0.0	0.0	0.0	3.0	0.0	0.0	0.0	0.0	3.0	2.0	0.0	0.0	k__Fungi; p__Ascomycota; c__Dothideomycetes; o__unidentified; f__unidentified; g__unidentified; s__Dothideomycetes sp
otu540	0.0	0.0	0.0	0.0	0.0	0.0	0.0	0.0	0.0	0.0	0.0	0.0	0.0	6.0	0.0	0.0	0.0	0.0	k__Fungi; p__Ascomycota; c__unidentified; o__unidentified; f__unidentified; g__unidentified; s__Ascomycota sp
otu575	0.0	6.0	0.0	2.0	0.0	0.0	0.0	0.0	0.0	0.0	0.0	0.0	0.0	0.0	0.0	0.0	0.0	0.0	k__Fungi; p__Basidiomycota; c__Agaricomycetes; o__Phallales; f__Phallaceae; g__Phallus; s__Phallus sp
otu659	0.0	0.0	0.0	0.0	0.0	0.0	0.0	0.0	0.0	0.0	0.0	2.0	0.0	0.0	0.0	0.0	0.0	8.0	k__Fungi; p__Ascomycota; c__Sordariomycetes; o__Sordariales; f__unidentified; g__unidentified; s__Sordariales sp
otu768	0.0	0.0	0.0	0.0	0.0	0.0	0.0	0.0	2.0	0.0	0.0	3.0	0.0	0.0	3.0	0.0	0.0	0.0	k__Fungi; p__Basidiomycota; c__Agaricostilbomycetes; o__Agaricostilbales; f__Agaricostilbaceae; g__Bensingtonia; s__Bensingtonia yuccicola
otu818	0.0	0.0	0.0	0.0	0.0	0.0	0.0	0.0	2.0	0.0	0.0	0.0	0.0	2.0	0.0	2.0	0.0	0.0	k__Fungi; p__Ascomycota; c__unidentified; o__unidentified; f__unidentified; g__unidentified; s__Ascomycota sp
otu956	0.0	0.0	0.0	0.0	0.0	0.0	2.0	0.0	0.0	0.0	2.0	0.0	0.0	2.0	0.0	0.0	0.0	0.0	k__Fungi; p__Ascomycota; c__Saccharomycetes; o__Saccharomycetales; f__Incertae sedis; g__Candida; s__Candida tropicalis
otu1048	0.0	0.0	0.0	0.0	0.0	0.0	2.0	0.0	0.0	0.0	0.0	0.0	2.0	0.0	0.0	0.0	0.0	0.0	k__Fungi; p__Ascomycota; c__Saccharomycetes; o__Saccharomycetales; f__Incertae sedis; g__unidentified; s__Incertae sedis sp
otu1308	0.0	0.0	0.0	4.0	0.0	0.0	0.0	2.0	2.0	0.0	0.0	0.0	0.0	0.0	0.0	0.0	0.0	0.0	k__Fungi; p__Ascomycota; c__Saccharomycetes; o__Saccharomycetales; f__Metschnikowiaceae; g__Metschnikowia; s__Metschnikowia sp
otu1366	0.0	0.0	0.0	0.0	0.0	0.0	0.0	0.0	0.0	9.0	0.0	0.0	0.0	0.0	0.0	0.0	0.0	0.0	k__Fungi; p__Ascomycota; c__Sordariomycetes; o__Xylariales; f__Incertae sedis; g__Dinemasporium; s__Dinemasporium pseudostrigosum
otu1374	0.0	0.0	0.0	0.0	0.0	0.0	2.0	0.0	0.0	0.0	0.0	0.0	0.0	0.0	7.0	0.0	0.0	0.0	k__Fungi; p__Basidiomycota; c__Tremellomycetes; o__Filobasidiales; f__unidentified; g__unidentified; s__Filobasidiales sp
otu1555	0.0	0.0	0.0	2.0	0.0	0.0	0.0	0.0	0.0	0.0	0.0	0.0	0.0	0.0	2.0	2.0	0.0	0.0	k__Fungi; p__Ascomycota; c__unidentified; o__unidentified; f__unidentified; g__unidentified; s__Ascomycota sp
otu1651	4.0	0.0	0.0	0.0	0.0	0.0	0.0	0.0	0.0	0.0	0.0	0.0	0.0	0.0	0.0	0.0	0.0	2.0	k__Fungi; p__Ascomycota; c__Eurotiomycetes; o__Eurotiales; f__Trichocomaceae; g__Aspergillus; s__Aspergillus cibarius
otu1737	0.0	0.0	0.0	0.0	0.0	0.0	0.0	0.0	0.0	5.0	0.0	0.0	0.0	0.0	4.0	0.0	0.0	0.0	k__Fungi; p__Ascomycota; c__Dothideomycetes; o__unidentified; f__unidentified; g__unidentified; s__Dothideomycetes sp
otu1791	0.0	0.0	0.0	0.0	0.0	0.0	2.0	0.0	0.0	0.0	0.0	0.0	0.0	0.0	0.0	1.0	4.0	0.0	k__Fungi; p__Ascomycota; c__Eurotiomycetes; o__Eurotiales; f__Trichocomaceae; g__Aspergillus; s__Aspergillus flavipes
otu21	0.0	0.0	0.0	0.0	0.0	0.0	1.0	2.0	0.0	0.0	0.0	0.0	0.0	0.0	0.0	0.0	0.0	0.0	k__Fungi; p__Ascomycota; c__unidentified; o__unidentified; f__unidentified; g__unidentified; s__Ascomycota sp
otu75	0.0	0.0	0.0	0.0	0.0	3.0	0.0	0.0	0.0	0.0	0.0	2.0	3.0	0.0	0.0	0.0	0.0	0.0	k__Fungi; p__Ascomycota; c__Dothideomycetes; o__Pleosporales; f__unidentified; g__unidentified; s__Pleosporales sp
otu264	0.0	0.0	0.0	0.0	0.0	0.0	0.0	0.0	2.0	0.0	1.0	0.0	1.0	0.0	0.0	0.0	0.0	0.0	k__Fungi; p__Ascomycota; c__Eurotiomycetes; o__Chaetothyriales; f__Incertae sedis; g__Coniosporium; s__Coniosporium apollinis
otu326	3.0	0.0	0.0	0.0	0.0	0.0	0.0	0.0	0.0	0.0	0.0	0.0	0.0	0.0	0.0	0.0	0.0	5.0	k__Fungi; p__Ascomycota; c__Dothideomycetes; o__Capnodiales; f__Incertae sedis; g__Elasticomyces; s__Elasticomyces elasticus
otu340	0.0	0.0	0.0	0.0	0.0	0.0	0.0	0.0	0.0	0.0	1.0	0.0	0.0	2.0	0.0	0.0	2.0	0.0	k__Fungi; p__unidentified; c__unidentified; o__unidentified; f__unidentified; g__unidentified; s__Fungi sp
otu344	0.0	0.0	0.0	0.0	0.0	0.0	0.0	0.0	0.0	0.0	0.0	0.0	0.0	5.0	0.0	0.0	0.0	0.0	k__Fungi; p__Ascomycota; c__unidentified; o__unidentified; f__unidentified; g__unidentified; s__Ascomycota sp
otu345	0.0	0.0	0.0	0.0	0.0	0.0	0.0	0.0	0.0	0.0	0.0	2.0	0.0	4.0	0.0	2.0	0.0	0.0	k__Fungi; p__Ascomycota; c__Dothideomycetes; o__Pleosporales; f__Pleosporaceae; g__Stemphylium; s__Stemphylium herbarum
otu385	0.0	0.0	0.0	0.0	0.0	0.0	0.0	0.0	0.0	7.0	0.0	0.0	0.0	0.0	0.0	0.0	0.0	0.0	k__Fungi; p__Basidiomycota; c__Agaricomycetes; o__Trechisporales; f__Hydnodontaceae; g__Subulicystidium; s__Subulicystidium sp
otu432	0.0	0.0	0.0	0.0	0.0	0.0	0.0	0.0	0.0	0.0	1.0	0.0	0.0	0.0	0.0	3.0	1.0	0.0	k__Fungi; p__Basidiomycota; c__Microbotryomycetes; o__Sporidiobolales; f__Incertae sedis; g__Sporobolomyces; s__Sporobolomyces salicinus
otu435	0.0	0.0	0.0	0.0	0.0	0.0	0.0	0.0	0.0	0.0	0.0	0.0	0.0	0.0	0.0	2.0	0.0	3.0	k__Fungi; p__Ascomycota; c__Eurotiomycetes; o__Eurotiales; f__Trichocomaceae; g__Aspergillus; s__Aspergillus piperis
otu705	0.0	0.0	0.0	0.0	0.0	0.0	0.0	0.0	0.0	0.0	0.0	0.0	0.0	3.0	3.0	0.0	0.0	0.0	k__Fungi; p__Basidiomycota; c__Exobasidiomycetes; o__Incertae sedis; f__Incertae sedis; g__Tilletiopsis; s__Tilletiopsis pallescens
otu786	0.0	0.0	0.0	0.0	0.0	0.0	0.0	2.0	0.0	2.0	0.0	0.0	0.0	0.0	0.0	0.0	0.0	0.0	k__Fungi; p__Ascomycota; c__Saccharomycetes; o__Saccharomycetales; f__Incertae sedis; g__Candida; s__Candida stellata
otu791	0.0	0.0	0.0	0.0	0.0	0.0	0.0	0.0	0.0	0.0	0.0	8.0	0.0	0.0	0.0	0.0	0.0	0.0	No blast hit
otu811	0.0	0.0	0.0	0.0	0.0	0.0	0.0	0.0	0.0	0.0	0.0	0.0	0.0	8.0	0.0	0.0	0.0	0.0	k__Fungi; p__Basidiomycota; c__Tremellomycetes; o__Tremellales; f__Incertae sedis; g__Bullera; s__Bullera sp
otu965	0.0	0.0	0.0	0.0	0.0	0.0	0.0	0.0	0.0	0.0	0.0	0.0	0.0	0.0	0.0	0.0	0.0	8.0	k__Fungi; p__Ascomycota; c__Sordariomycetes; o__Lulworthiales; f__Lulworthiaceae; g__Lulwoana; s__Lulwoana uniseptata
otu999	3.0	0.0	0.0	0.0	0.0	0.0	0.0	1.0	0.0	0.0	0.0	3.0	0.0	0.0	0.0	0.0	0.0	0.0	k__Fungi; p__unidentified; c__unidentified; o__unidentified; f__unidentified; g__unidentified; s__Fungi sp
otu1021	0.0	0.0	0.0	0.0	0.0	0.0	0.0	0.0	0.0	0.0	0.0	0.0	7.0	0.0	0.0	0.0	0.0	0.0	k__Fungi; p__Ascomycota; c__Dothideomycetes; o__Capnodiales; f__Mycosphaerellaceae; g__Neodeightoniella; s__Neodeightoniella phragmiticola
otu1059	0.0	0.0	0.0	0.0	0.0	0.0	0.0	0.0	0.0	0.0	0.0	8.0	0.0	0.0	0.0	0.0	0.0	0.0	k__Fungi; p__Basidiomycota; c__Tremellomycetes; o__unidentified; f__unidentified; g__unidentified; s__Tremellomycetes sp
otu1125	0.0	0.0	0.0	0.0	0.0	0.0	0.0	0.0	0.0	8.0	0.0	0.0	0.0	0.0	0.0	0.0	0.0	0.0	k__Fungi; p__Ascomycota; c__Sordariomycetes; o__Chaetosphaeriales; f__Chaetosphaeriaceae; g__Codinaeopsis; s__Codinaeopsis sp
otu1370	0.0	4.0	0.0	0.0	0.0	0.0	0.0	0.0	0.0	0.0	0.0	0.0	3.0	0.0	0.0	0.0	0.0	0.0	k__Fungi; p__Ascomycota; c__Dothideomycetes; o__Pleosporales; f__unidentified; g__unidentified; s__Pleosporales sp
otu1372	0.0	0.0	0.0	0.0	0.0	0.0	0.0	0.0	0.0	0.0	0.0	8.0	0.0	0.0	0.0	0.0	0.0	0.0	k__Fungi; p__Ascomycota; c__Saccharomycetes; o__Saccharomycetales; f__unidentified; g__unidentified; s__Saccharomycetales sp
otu1433	0.0	0.0	0.0	0.0	0.0	0.0	0.0	0.0	0.0	0.0	0.0	0.0	1.0	0.0	0.0	0.0	2.0	0.0	k__Fungi; p__Ascomycota; c__Sordariomycetes; o__Sordariales; f__unidentified; g__unidentified; s__Sordariales sp
otu1481	0.0	0.0	0.0	3.0	0.0	0.0	0.0	0.0	0.0	0.0	0.0	0.0	0.0	2.0	0.0	0.0	0.0	2.0	No blast hit
otu1581	0.0	0.0	0.0	0.0	0.0	0.0	0.0	0.0	0.0	0.0	0.0	0.0	0.0	0.0	0.0	6.0	0.0	0.0	k__Fungi; p__Ascomycota; c__Dothideomycetes; o__Botryosphaeriales; f__Incertae sedis; g__Camarosporium; s__Camarosporium sp
otu1597	0.0	0.0	0.0	0.0	0.0	0.0	0.0	0.0	8.0	0.0	0.0	0.0	0.0	0.0	0.0	0.0	0.0	0.0	k__Fungi; p__Ascomycota; c__unidentified; o__unidentified; f__unidentified; g__unidentified; s__Ascomycota sp
otu1618	0.0	0.0	0.0	0.0	0.0	0.0	0.0	0.0	0.0	0.0	0.0	0.0	0.0	0.0	0.0	0.0	3.0	0.0	k__Fungi; p__Ascomycota; c__Dothideomycetes; o__Pleosporales; f__Pleosporaceae; g__Alternaria; s__Alternaria brassicae
otu1664	0.0	0.0	0.0	1.0	4.0	0.0	0.0	0.0	0.0	0.0	0.0	0.0	0.0	0.0	0.0	0.0	0.0	0.0	k__Fungi; p__Ascomycota; c__Saccharomycetes; o__Saccharomycetales; f__Pichiaceae; g__Pichia; s__Pichia kluyveri
otu1726	0.0	0.0	0.0	0.0	0.0	0.0	2.0	0.0	0.0	0.0	0.0	0.0	2.0	0.0	2.0	0.0	0.0	0.0	k__Fungi; p__Ascomycota; c__Dothideomycetes; o__Pleosporales; f__Pleosporaceae; g__unidentified; s__Pleosporaceae sp
otu1728	0.0	0.0	0.0	0.0	0.0	0.0	0.0	0.0	2.0	0.0	1.0	0.0	0.0	0.0	0.0	0.0	2.0	0.0	k__Fungi; p__Basidiomycota; c__Agaricomycetes; o__Polyporales; f__Polyporaceae; g__Aurantiporus; s__Aurantiporus alborubescens
otu1730	0.0	0.0	0.0	0.0	0.0	0.0	0.0	0.0	0.0	0.0	0.0	8.0	0.0	0.0	0.0	0.0	0.0	0.0	k__Fungi; p__Ascomycota; c__Pezizomycetes; o__Pezizales; f__Pyronemataceae; g__unidentified; s__Pyronemataceae sp
otu1731	0.0	0.0	0.0	0.0	0.0	0.0	0.0	0.0	0.0	0.0	0.0	7.0	0.0	0.0	0.0	0.0	0.0	0.0	k__Fungi; p__Ascomycota; c__Dothideomycetes; o__Capnodiales; f__unidentified; g__unidentified; s__Capnodiales sp
otu1762	0.0	0.0	0.0	7.0	0.0	0.0	0.0	0.0	0.0	0.0	0.0	0.0	0.0	0.0	0.0	0.0	0.0	0.0	k__Fungi; p__Ascomycota; c__Sordariomycetes; o__Sordariales; f__Chaetomiaceae; g__Mycothermus; s__Mycothermus thermophilus
otu1764	3.0	0.0	0.0	0.0	0.0	0.0	5.0	0.0	0.0	0.0	0.0	0.0	0.0	0.0	0.0	0.0	0.0	0.0	k__Fungi; p__Ascomycota; c__Sordariomycetes; o__Hypocreales; f__Incertae sedis; g__Acremonium; s__Acremonium curvulum
otu71	7.0	0.0	0.0	0.0	0.0	0.0	0.0	0.0	0.0	0.0	0.0	0.0	0.0	0.0	0.0	0.0	0.0	0.0	k__Fungi; p__Ascomycota; c__Sordariomycetes; o__Sordariales; f__Lasiosphaeriaceae; g__unidentified; s__Lasiosphaeriaceae sp
otu215	0.0	0.0	0.0	0.0	0.0	0.0	0.0	0.0	0.0	0.0	0.0	0.0	0.0	0.0	0.0	7.0	0.0	0.0	k__Fungi; p__Ascomycota; c__Saccharomycetes; o__Saccharomycetales; f__Incertae sedis; g__Candida; s__Candida stellimalicola
otu242	0.0	0.0	0.0	0.0	0.0	0.0	0.0	0.0	0.0	0.0	0.0	3.0	0.0	0.0	0.0	0.0	4.0	0.0	k__Fungi; p__Basidiomycota; c__Agaricomycetes; o__Agaricales; f__unidentified; g__unidentified; s__Agaricales sp
otu280	0.0	0.0	0.0	0.0	0.0	0.0	0.0	0.0	0.0	0.0	0.0	0.0	0.0	0.0	0.0	0.0	7.0	0.0	k__Fungi; p__Ascomycota; c__Dothideomycetes; o__Pleosporales; f__Sporormiaceae; g__Sporormiella; s__Sporormiella megalospora
otu314	0.0	0.0	0.0	0.0	0.0	0.0	0.0	0.0	0.0	0.0	0.0	0.0	0.0	0.0	5.0	0.0	0.0	0.0	k__Fungi; p__unidentified; c__unidentified; o__unidentified; f__unidentified; g__unidentified; s__Fungi sp
otu444	0.0	0.0	0.0	0.0	0.0	0.0	0.0	0.0	0.0	0.0	0.0	0.0	0.0	0.0	6.0	0.0	0.0	2.0	k__Fungi; p__Ascomycota; c__Dothideomycetes; o__Pleosporales; f__Pleosporaceae; g__Pleospora; s__Pleospora bjoerlingii
otu473	0.0	0.0	0.0	0.0	0.0	0.0	0.0	0.0	0.0	0.0	0.0	0.0	0.0	0.0	0.0	0.0	7.0	0.0	k__Fungi; p__Ascomycota; c__Pezizomycetes; o__Pezizales; f__unidentified; g__unidentified; s__Pezizales sp
otu549	0.0	0.0	0.0	0.0	0.0	0.0	0.0	0.0	0.0	0.0	0.0	0.0	0.0	0.0	0.0	3.0	0.0	2.0	k__Fungi; p__Ascomycota; c__Sordariomycetes; o__Microascales; f__Microascaceae; g__unidentified; s__Microascaceae sp
otu663	0.0	0.0	0.0	0.0	0.0	0.0	0.0	0.0	0.0	0.0	0.0	0.0	0.0	0.0	4.0	0.0	1.0	0.0	k__Fungi; p__Ascomycota; c__Dothideomycetes; o__Pleosporales; f__unidentified; g__unidentified; s__Pleosporales sp
otu666	0.0	0.0	0.0	0.0	0.0	0.0	0.0	0.0	0.0	3.0	4.0	0.0	0.0	0.0	0.0	0.0	0.0	0.0	k__Fungi; p__Ascomycota; c__Dothideomycetes; o__unidentified; f__unidentified; g__unidentified; s__Dothideomycetes sp
otu716	0.0	0.0	1.0	5.0	0.0	0.0	0.0	0.0	0.0	0.0	0.0	0.0	0.0	0.0	0.0	0.0	0.0	0.0	k__Fungi; p__Ascomycota; c__Dothideomycetes; o__Pleosporales; f__Sporormiaceae; g__unidentified; s__Sporormiaceae sp
otu739	0.0	0.0	0.0	0.0	0.0	0.0	0.0	0.0	0.0	0.0	1.0	0.0	0.0	0.0	0.0	0.0	0.0	0.0	k__Fungi; p__Ascomycota; c__Saccharomycetes; o__Saccharomycetales; f__Incertae sedis; g__unidentified; s__Incertae sedis sp
otu769	2.0	0.0	0.0	1.0	0.0	0.0	0.0	0.0	0.0	0.0	0.0	0.0	1.0	0.0	0.0	0.0	0.0	0.0	k__Fungi; p__Ascomycota; c__Saccharomycetes; o__Saccharomycetales; f__Dipodascaceae; g__unidentified; s__Dipodascaceae sp
otu810	0.0	0.0	0.0	0.0	0.0	8.0	0.0	0.0	0.0	0.0	0.0	0.0	0.0	0.0	0.0	0.0	0.0	0.0	k__Fungi; p__Basidiomycota; c__Tremellomycetes; o__Tremellales; f__Incertae sedis; g__Bullera; s__Bullera sp
otu884	0.0	0.0	0.0	0.0	0.0	0.0	0.0	0.0	0.0	6.0	0.0	0.0	0.0	0.0	0.0	0.0	0.0	0.0	k__Plantae; p__unidentified; c__unidentified; o__unidentified; f__unidentified; g__unidentified; s__Plantae sp
otu887	0.0	0.0	0.0	0.0	0.0	0.0	0.0	0.0	0.0	0.0	0.0	0.0	0.0	3.0	2.0	0.0	0.0	0.0	k__Plantae; p__unidentified; c__unidentified; o__unidentified; f__unidentified; g__unidentified; s__Plantae sp
otu919	0.0	0.0	0.0	0.0	0.0	0.0	0.0	0.0	0.0	0.0	0.0	7.0	0.0	0.0	0.0	0.0	0.0	0.0	No blast hit
otu992	0.0	0.0	0.0	0.0	0.0	0.0	0.0	0.0	0.0	0.0	0.0	0.0	0.0	0.0	7.0	0.0	0.0	0.0	k__Fungi; p__Ascomycota; c__Dothideomycetes; o__Pleosporales; f__Lophiostomataceae; g__unidentified; s__Lophiostomataceae sp
otu1159	7.0	0.0	0.0	0.0	0.0	0.0	0.0	0.0	0.0	0.0	0.0	0.0	0.0	0.0	0.0	0.0	0.0	0.0	k__Fungi; p__Ascomycota; c__Dothideomycetes; o__Capnodiales; f__unidentified; g__unidentified; s__Capnodiales sp
otu1167	0.0	0.0	0.0	0.0	0.0	0.0	4.0	0.0	3.0	0.0	0.0	0.0	0.0	0.0	0.0	0.0	0.0	0.0	k__Fungi; p__Basidiomycota; c__Agaricomycetes; o__Cantharellales; f__Ceratobasidiaceae; g__Ceratobasidium; s__Ceratobasidium sp
otu1180	0.0	0.0	0.0	0.0	0.0	0.0	0.0	0.0	0.0	0.0	0.0	0.0	0.0	0.0	8.0	0.0	0.0	0.0	k__Fungi; p__Ascomycota; c__Eurotiomycetes; o__Eurotiales; f__unidentified; g__unidentified; s__Eurotiales sp
otu1399	0.0	0.0	0.0	0.0	0.0	0.0	0.0	0.0	0.0	0.0	7.0	0.0	0.0	0.0	0.0	0.0	0.0	0.0	k__Fungi; p__Basidiomycota; c__Tremellomycetes; o__Tremellales; f__Incertae sedis; g__Cryptococcus; s__Cryptococcus heveanensis
otu1478	0.0	0.0	0.0	0.0	0.0	0.0	0.0	0.0	0.0	0.0	0.0	0.0	0.0	0.0	7.0	0.0	0.0	0.0	k__Fungi; p__Basidiomycota; c__Tremellomycetes; o__Tremellales; f__Incertae sedis; g__Cryptococcus; s__Cryptococcus albidus
otu1510	0.0	0.0	0.0	0.0	0.0	0.0	0.0	0.0	0.0	0.0	0.0	0.0	0.0	0.0	0.0	0.0	4.0	0.0	k__Fungi; p__unidentified; c__unidentified; o__unidentified; f__unidentified; g__unidentified; s__Fungi sp
otu1515	0.0	0.0	0.0	6.0	0.0	0.0	0.0	0.0	0.0	0.0	0.0	0.0	0.0	0.0	0.0	0.0	0.0	0.0	k__Fungi; p__Ascomycota; c__Archaeorhizomycetes; o__Archaeorhizomycetales; f__Archaeorhizomycetaceae; g__Archaeorhizomyces; s__Archaeorhizomyces sp
otu1559	0.0	0.0	0.0	6.0	0.0	0.0	0.0	0.0	0.0	0.0	0.0	0.0	0.0	0.0	0.0	0.0	0.0	0.0	k__Fungi; p__Ascomycota; c__Sordariomycetes; o__Hypocreales; f__Incertae sedis; g__Acremonium; s__Acremonium sp
otu1602	0.0	0.0	0.0	0.0	0.0	0.0	0.0	0.0	0.0	0.0	0.0	0.0	0.0	0.0	5.0	2.0	0.0	0.0	k__Fungi; p__Ascomycota; c__Sordariomycetes; o__Incertae sedis; f__Glomerellaceae; g__Colletotrichum; s__Colletotrichum cliviae
otu1624	5.0	0.0	0.0	0.0	0.0	3.0	0.0	0.0	0.0	0.0	0.0	0.0	0.0	0.0	0.0	0.0	0.0	0.0	k__Fungi; p__Basidiomycota; c__Tremellomycetes; o__Tremellales; f__Incertae sedis; g__Bullera; s__Bullera sp
otu1825	0.0	0.0	0.0	0.0	0.0	0.0	0.0	0.0	0.0	0.0	6.0	0.0	0.0	0.0	0.0	0.0	0.0	0.0	k__Fungi; p__Ascomycota; c__Dothideomycetes; o__Pleosporales; f__Incertae sedis; g__Phaeomycocentrospora; s__Phaeomycocentrospora cantuariensis
